# Supplementary material for: Smp38 MAP Kinase Regulation in Schistosoma mansoni: Roles in Survival, Oviposition, and Protection Against Oxidative Stress
Source: Front Immunol. 2019 Jan 24;10:21. doi: 10.3389/fimmu.2019.00021 (PMC6353789; doi:10.3389/fimmu.2019.00021)
Supplement: Supplementary file 12 [file Table_1.XLSX]

## Sheet: DESeq2_DEGs_Control_p38
	baseMean	log2FoldChange	lfcSE	stat	pvalue	padj
Smp_026440	798341232633318	-25480986442111	0.137868889464243	-184820422802633	2.88068e-62	2.58022e-58
Smp_029820	112181432582403	-133684058922599	0.094777798926993	-141049972077929	3.53803e-31	1.58451e-27
Smp_022560	195651684157788	-103599935902708	0.0827655626563517	-125172756129094	6.00615e-22	1.79324e-18
Smp_009580	251286894043179	-0.938369684231077	0.0761909419868965	-123160268105421	7.42639e-21	1.66295e-17
Smp_183710	329684005299141	-0.906439269049929	0.0741263092754562	-122283070330882	2.19465e-20	3.9315e-17
Smp_053390	147199408259996	-0.911369928601874	0.0776682709176958	-117341343876143	8.51934e-18	1.2718e-14
Smp_196530	147614609982634	-0.911919969135674	0.0778184076271999	-117185637298614	1.02393e-17	1.31019e-14
Smp_096750	693310750368415	-102705349418514	0.0935777961325703	-109753973338945	5.01847e-14	5.61881e-11
Smp_171900	410555005081006	-115121507456817	0.105927535945981	-108679491530441	1.63842e-13	1.6306e-10
Smp_202770	424364469567302	-105710700869324	0.0983438833551394	-107490875144295	5.98508e-13	5.36083e-10
Smp_046600	147394767514798	-0.900816284605905	0.0859151183920709	-104849565648628	1.01292e-11	8.24795e-09
Smp_041650	920556175589296	-102844644217179	0.101222694336997	-101602357940386	2.98354e-10	2.22696e-07
Smp_027610	257400040619449	-0.84783432029649	0.0851311544381999	-995915450567473	2.3001e-09	1.58477e-06
Smp_099150	158970939213698	-0.728561853396322	0.0765355619633383	-951925921371446	1.74418e-07	0.00011159
Smp_061980	135273338012164	163414752462555	0.177500338410533	92064473750242	3.37097e-06	0.00201292
Smp_079450	707543368115664	-0.737605029511874	0.0817321796588861	-902465874017199	1.80256e-05	0.010091
Smp_041980	902450119018539	-0.761519385669987	0.0849497575146834	-896435031657812	3.12115e-05	0.0164448
Smp_174950	204119144850448	-0.747846807593869	0.0840033144022571	-890258691475839	5.45599e-05	0.0271496
Smp_062890	810452438267878	-0.724205559401342	0.0816527357681778	-88693361292566	7.35833e-05	0.0346887
Smp_012750	297151058631208	-0.655737315595611	0.0750889340707361	-873280895128817	0.000248425	0.111257
Smp_105320	678833506820226	-0.781692076064597	0.0898749981079124	-869754762193179	0.000339133	0.144648
Smp_000880	723828113712845	-0.765015210509879	0.0929743165919101	-822824236361685	0.018998	7.73479
Smp_200120	141639700897484	-0.998962705154959	0.121929439093562	-819295743982231	0.0254884	9.92608
Smp_094480	123340216226508	-0.692014651358649	0.0859740090613917	-804911459769778	0.0833951	31.1238
Smp_153580	380123310893896	138280433188063	0.172569273275201	801303908648574	0.111908	40.0944
Smp_093440	29620593090836	-0.58163799416443	0.0731930343745558	-794663042917409	0.0191653	66.0245
Smp_095910	192594196295915	-0.594318727159222	0.0749048336867492	-793431742528998	0.211656	70.215
Smp_164480	238329961158041	-0.618424448157811	0.0784132380756087	-78867352418415	0.310195	99.229
Smp_140480	376523996221216	-0.804446598535651	0.102421759787242	-785425480099842	0.402156	124.211
Smp_007300	195047844971866	-0.708942349480556	0.0906817644865482	-781791525004701	0.537053	160.346
Smp_053830	16651003459572	-0.828651434123698	0.106085742862008	-781114796171599	0.566694	16.3738
Smp_011720	356615981568623	-0.808337211477218	0.103695930333848	-779526456703544	0.642737	179.906
Smp_084900	562514075480381	-0.652678891437187	0.0841520839479355	-775594448547462	0.876884	238.008
Smp_097800	949363157935045	-0.585118716200586	0.0757967189367838	-771957842513722	1.16715	307.476
Smp_051260	372290128072136	-0.599831886999573	0.0780119272726768	-768897664716021	1.48317	379.563
Smp_030730	332311676599657	-0.577485703200782	0.0754993873405492	-764887932925815	0.0202738	504.424
Smp_200840	604206831247414	-121698038737561	0.159365190362764	-763642539883011	2.23336	540.653
Smp_036220	135466052661315	-0.635373730498638	0.0841035857716137	-75546568516593	4.19966	989.903
Smp_212920	130437142534111	-0.573723303256361	0.0760638250003736	-754265648951447	4.60493	1031.16
Smp_212930	130437142534111	-0.573723303256361	0.0760638250003736	-754265648951447	4.60493	1031.16
Smp_036270	497998459075799	-0.646551300148409	0.0858232799305785	-753351888521852	4.93909	1079.01
Smp_098890	180962868007257	-0.591427281066258	0.078690103096855	-751590425975558	5.65189	1205.33
Smp_033000	142030859859542	-0.615317981570875	0.0819385202122148	-750950810409128	5.93499	1236.27
Smp_056970	218204652656143	-0.598638402087752	0.0800562948791177	-747771806066813	7.56242	1539.47
Smp_066990	244285411020898	-0.687201648447064	0.09220200817542	-745321779911367	9.10907	1780.41
Smp_074500	600032842070746	-0.642691312376658	0.086235815205084	-745271916138584	9.14358	1780.41
Smp_079220	181658423877266	-0.577299474663244	0.0775024351321055	-744879143060754	9.41992	1795.2
Smp_113620	12574625073375	-0.66679971511688	0.0896127335969573	-744090363447545	0.0999989	1866.02
Smp_076740	886563895233998	-0.685987628984407	0.0924233831787456	-742223023428731	11.5164	2105.16
Smp_032260	255006435064297	-0.650740716995289	0.0878362266088619	-740856867512152	12.767	2203.84
Smp_159410	319534058642436	-0.716734407065581	0.096712034511828	-741101570950742	12.5336	2203.84
Smp_180000	315382189962944	-0.553972579364542	0.074777451282362	-740828377892586	12.7944	2203.84
Smp_104660	546557406759138	-0.714415201118677	0.097362095118958	-733771392497046	21.7273	3671.91
Smp_089570	112410296050117	-0.74360491497909	0.101401297200513	-733328799047483	22.4574	3725.01
Smp_053780	278034524025991	-0.752678089567904	0.102923971046254	-731295228814723	2.61336	4255.97
Smp_053790	283517792751761	-0.740995401898408	0.101398197500358	-730777686551869	27.1598	4344.12
Smp_073880	30453932668375	-0.645824052247765	0.0885515705978516	-729319703634296	30.2685	4756.4
Smp_179300	667654779769435	-0.680613104607762	0.093382963607954	-728840763145142	31.364	4843.57
Smp_153750	471374802019397	-0.6284182997098	0.0863605411547586	-727668320863889	34.2127	5193.96
Smp_071050	285577109949873	0.638164693606952	0.0882932714150848	722778399054679	49.0939	7328.9
Smp_010400	221334264880597	-0.720324249270354	0.0996993857650958	-722496175620909	50.1243	736.005
Smp_150650	250348256007787	0.721570929060006	0.100103557066578	720824464389509	56.6777	8188.1
Smp_203280	345836027512537	-0.696966292764638	0.0973840805069982	-715688117745849	82.5332	1173.41
Smp_130940	348372711292222	-0.64228157080403	0.0900529450161748	-713226614286371	98.7297	13817.5
Smp_083720	117387910252064	-0.556522620353289	0.0781022783817983	-712556191552775	103.657	14283.9
Smp_091230	351317071783248	-0.661129676698365	0.0933227368350069	-708433656277389	139.712	18960.6
Smp_172280	207890255751476	-0.528259624527327	0.0751919402989183	-702548201878128	213.328	28519.2
Smp_150460	112303691394427	-0.849261309402875	0.121017778165894	-701765742417357	225.619	29718.7
Smp_179180	331830771180374	-0.613432288488421	0.0881797099031592	-695661495328239	348.546	45245.3
Smp_066590	755895812275627	-0.68368133179001	0.0984835295202956	-694208803360481	386.346	49435.8
Smp_047200	678720360724059	-0.503888539237423	0.0727929879424823	-692221261250565	444.643	56093.9
Smp_066890	174741083522398	-0.571271497226113	0.0826064868661359	-691557671677602	465.964	57967.2
Smp_071840	147037213609514	-0.522832250656864	0.0756823960759454	-690824125246001	490.699	60208.1
Smp_004600	255565867600105	-0.534338251151495	0.0774201727812902	-69017961592644	513.491	62153.2
Smp_035800	113752420828971	-0.618561278866225	0.0901526739344121	-686126380806232	682.54	81513.5
Smp_023010	164765921610438	-0.830921113120764	0.121314128931125	-684933503163931	741.941	87441.6
Smp_004310	288669966820715	-0.491635828969941	0.0722298915215806	-680654253541349	999.722	116292
Smp_055210	106184277893834	-0.520960381345855	0.0770213969829976	-67638396828982	1343.82	15431.5
Smp_188720	101385735981752	-0.906347803942059	0.134479671197628	-673966403896179	1587.53	179994
Smp_132090	293705790888939	-0.528044918257143	0.0785676205460095	-672089742043184	1806.09	202214
Smp_203950	660728487031079	-0.554980353403331	0.0826714343726231	-671308484744416	1905.52	210713
Smp_038950	266588032227891	-0.487483806436988	0.0726936293872441	-670600450887006	2000.26	218491
Smp_169440	114359978141755	-0.536531354667903	0.080162446375514	-669305115957376	2185.65	235866
Smp_184180	632467021333046	-101761883337853	0.152545732429368	-667090987845048	2542.22	271080
Smp_195070	774540672458988	-0.676603665608167	0.10148710567587	-666689291316578	2612.76	27532.3
Smp_119920	188355238399739	-0.614091542972173	0.0921814688295473	-666176782350571	2705.53	281784
Smp_052880	254685517355706	0.780695319093642	0.117732154316317	66311138501391	3331.63	343005
Smp_082240	314039109198723	-0.68667689084458	0.103703243850696	-662155652366292	3554.36	357712
Smp_132300	304386818676109	-0.51111621583666	0.0771805231966912	-662234712421037	3535.4	357712
Smp_097380	297690718069608	-0.713160693652329	0.107949619667411	-660642154969656	3937.21	391840
Smp_092750	139445228878135	-0.576298900528518	0.0873055651607839	-660094118246864	4085.56	402135
Smp_038100	171380564719352	-0.516099208807658	0.0783027586653254	-659107313209133	4366.59	425125
Smp_159440	612080833090431	0.670222881556172	0.101894515103734	657761490767044	4780.54	460423
Smp_000240	504488620922544	-0.506377097073857	0.0770474071171603	-6572279535687	4955.07	472155
Smp_063060	239965724539965	0.646335580534763	0.0984920678500771	656231100273581	5298.02	499519
Smp_128300	146469028983644	-0.722181698567064	0.110160660964363	-655571319421086	5537.66	516675
Smp_210430	356348798225025	-0.473202025241913	0.0726629200672083	-651229024107801	7401.35	683442
Smp_040130	47387113185339	-0.470597946040526	0.072411772340277	-649891489783036	8090.14	732918
Smp_137710	193455116239356	-0.486661814040402	0.074885831427624	-649871684352938	8100.8	732918
Smp_038960	804675516806813	-0.473500315397599	0.073068120565309	-648025858246045	9156.56	820153
Smp_105100	593977213831757	-0.585709135507107	0.0907506207868693	-645405100734973	10889.9	9657.52
Smp_034420	88525781850624	-0.541272606812935	0.0840437223306288	-6440369272122	11918.3	1.04659e+06
Smp_074780	11466073333747	-0.615184198197845	0.0958592775836912	-641757598956189	1384.61	1.20408e+06
Smp_022330	262043683043021	-0.497962863655626	0.0777590856603848	-64039187115766	15143.9	1.30427e+06
Smp_176200	144196332530643	-0.65589168493498	0.102525342746305	-639736154365227	15808.5	1.34854e+06
Smp_102070	247537695923545	-0.514459622526936	0.0808037407496343	-636677977720065	19303.8	1.63117e+06
Smp_017430	230732272905939	-0.564472725424469	0.0889280266024102	-634752335108233	21880.9	1.79805e+06
Smp_089430	173307604484197	-0.601128969533458	0.0946940346173112	-634811867466426	21796.4	1.79805e+06
Smp_205800	964605642181396	0.50387409940441	0.0793719012296177	634826798399015	21775.3	1.79805e+06
Smp_060270	657907259133704	-0.519016343693296	0.0817989159206065	-634502716633861	22238.6	181083
Smp_019690	199117951176928	-0.518165694044943	0.0817646792612194	-633728033579784	23385.6	1.88707e+06
Smp_138210	108552679193153	0.551061389984992	0.0870436727801871	633086096190583	24379.7	1.94972e+06
Smp_038680	701676583481311	-0.514522841304577	0.0813702021470905	-632323415363389	25614.5	2.03034e+06
Smp_125720	197239635519235	0.70313925664166	0.111564468998892	630253756371703	29281.2	2.30063e+06
Smp_153790	462903333659155	-0.459886774062778	0.0733327112034865	-627123648526598	35819.2	278985
Smp_196700	784878876482722	-0.505120218112478	0.0805762529744602	-626884720331415	36373.1	2.80857e+06
Smp_150030	508219068857115	0.687576946344606	0.109771206355582	62637277039421	37588.2	2.87758e+06
Smp_006390	186755096830777	-0.528768749529417	0.0844958397875337	-625792643589336	3901.3	2.96135e+06
Smp_204760	153532853964488	0.718292148436595	0.11517819094299	623635553359341	44788.3	3.37116e+06
Smp_151950	199820130049781	0.649915643918617	0.104276850865312	62325975374733	45876.4	3.42429e+06
Smp_071140	217199632770405	-0.510499594508654	0.0819408835193551	-623009629116423	46614.9	3.44622e+06
Smp_092380	10658849550461	-0.522500747373379	0.0838818488504973	-622900847482073	46939.6	3.44622e+06
Smp_085410	23166283859587	-0.664135619417932	0.107087570772797	-620179928095486	55821.2	4.06497e+06
Smp_048830	277527413260696	-0.582492912897219	0.0939970415616939	-619692815028553	57575.8	4.12565e+06
Smp_174720	423121598169311	-0.57343056356393	0.0925168577460596	-619811975389267	57141.7	4.12565e+06
Smp_091240	141189285074388	-0.468576544823288	0.0756365117370892	-619511045739456	58244.2	414042
Smp_146190	223942424690256	-0.552435331732985	0.0893093983226838	-618563490638444	61853	436234
Smp_195040	218376047061386	0.705248125652359	0.114214389256128	617477473937917	66257.9	4.6365e+06
Smp_174510	304806702516567	-0.638522665827292	0.103768380421933	-615334520237278	75865.4	5.26765e+06
Smp_089000	146219955584216	-0.560735736469834	0.091219138636363	-614712816687688	7889.84	5.4361e+06
Smp_181900	705526833685961	-0.520528576732819	0.0847391758128411	-614271465045261	81122.9	554670
Smp_185680	756785217066117	-100985920546214	0.165246129924207	-611124270157089	98858.3	6.70813e+06
Smp_024880	167706555402523	-0.547140137000696	0.08957328240788	-610829616033545	100700	6.78175e+06
Smp_016390	175006646974509	-0.46901750912359	0.0768383692786861	-610394928375568	103479	691689
Smp_180620	457354187532414	-0.662921039691941	0.108777694696503	-609427366098843	109935	7.29401e+06
Smp_126530	257066499402093	0.588259342898841	0.0965890707983171	609033028309338	112678	7.421e+06
Smp_179460	706420272216612	-0.636152868648714	0.104532736618286	-608568080420301	115997	7.58386e+06
Smp_185230	13116380410529	-0.764166064051626	0.125658659612961	-608128454024035	119223	7.7383e+06
Smp_136380	43247173162143	0.467983644183309	0.077341830395507	605084779853484	144086	9.28471e+06
Smp_029670	11268006523966	0.51971804315201	0.0859469439935573	604696361502939	147601	9.44331e+06
Smp_006740	307637507772013	-0.487467430759157	0.0807492790291336	-603680226771168	157198	9.98598e+06
Smp_043120	539366143475446	-0.490446887027405	0.081259113577023	-603559238389335	158381	9.99025e+06
Smp_092810	110273870425665	-0.463311239606285	0.0767842915578142	-603393259489069	160017	1.00229e+07
Smp_081440	236868606565172	-0.613019419994628	0.101882898222013	-601690205807451	177787	1.10586e+07
Smp_058480	171471943036062	0.755111629187002	0.126077195917301	598928000970381	210772	1.30199e+06
Smp_008440	251195765548039	-0.589354517942486	0.0984388417089205	-598701191228136	213731	1.31123e+07
Smp_076530	221732213230348	-0.464664882754437	0.0779570783315779	-596052202954631	251433	1.53203e+07
Smp_053130	372733029686102	-0.445580140935826	0.0748153313787323	-595573303926434	258909	1.56692e+07
Smp_000740	304551017688265	-0.449222460569777	0.075444427814715	-59543490961722	261109	1.56963e+07
Smp_047660	468005348914218	-0.734652718294266	0.123577472971199	-594487571748196	276667	1.65207e+07
Smp_151160	112109151653113	0.759000392857948	0.127826786282729	593772569060119	289003	1.7143e+07
Smp_050280	117033231221948	-0.499369129376763	0.0842588900624884	-592660464677874	309262	1.82241e+07
Smp_029500	617544282093303	-0.488310665477876	0.0824937802394136	-591936342425696	32319	1.89204e+07
Smp_024590	121468794903778	-0.520584145581042	0.0881073665748316	-590852009109701	345195	1.99766e+07
Smp_060090	155027530854135	-0.473847546461589	0.0802005587914321	-590828235615997	345693	1.99766e+07
Smp_025340	602378227630064	-0.50655200154412	0.0858720093728813	-589891869589919	365891	2.10083e+07
Smp_113200	261677069430022	-0.533763931404713	0.0905259084379577	-589625600687046	371842	2.12139e+07
Smp_175420	460360773028321	-0.515797560996205	0.0876418710306772	-58852869630734	397364	2.25265e+07
Smp_181100	653478151772161	-0.477679646084445	0.0813876330658018	-586919201469149	437924	2.46697e+07
Smp_090520	921090748823375	-0.520322013968942	0.088702996434555	-586588993476489	446730	2.50085e+06
Smp_013040	272031551132934	-0.424859690256452	0.0725248402659388	-585812652187236	468118	2.58823e+07
Smp_090120	391058668372507	-0.47926026766455	0.0818060175291575	-585849650355771	467076	2.58823e+07
Smp_184780	60368803518845	0.494169896220444	0.0848232198172189	582587995698943	568124	3.1219e+06
Smp_063420	502527627066791	-0.419159155489825	0.0720368082620788	-581868027751691	59314.1	3.23949e+07
Smp_073570	37009122950597	-0.548533804481006	0.094301591715074	-581680324271052	599837	3.2562e+07
Smp_156670	383488664626316	-0.511797539538234	0.0882468270841702	-579961406487827	664677	3.58645e+07
Smp_146950	260649706844233	0.595194569001787	0.102670494786659	579713354102904	674580	3.59655e+07
Smp_212880	116708670521394	-0.445107119398642	0.0767759745886786	-579747924768483	673191	3.59655e+07
Smp_075940	332427525074574	-0.538772019993697	0.0930345734290026	-579109464509825	699292	3.70625e+07
Smp_099870	364339559520994	-0.452520815116458	0.0782240972812078	-578492856861858	725431	3.82217e+07
Smp_003660	552090582666958	-0.412400501154044	0.0713981402961044	-577606782814965	764666	4.00533e+07
Smp_014610	107346999574537	-0.712993594946262	0.123597771218972	-576866061510999	799040	4.16105e+07
Smp_213370	63425301081482	-0.508213552153134	0.0882075411088856	-576156579997828	833372	4.31475e+07
Smp_074470	202680749623404	-0.550198746480885	0.0955396024118451	-575885530807558	846863	4.3594e+06
Smp_154160	260958699434037	-0.558548996151233	0.0970149303396787	-575735089635774	854442	4.37328e+07
Smp_175740	228346541726875	-0.460557171256755	0.0802009761693517	-574253822402668	932678	4.74659e+07
Smp_059170	267101744316851	0.420196879758553	0.073262979106412	573545991281943	972481	4.92119e+07
Smp_076370	316685047653371	-0.44871809899099	0.0783662087752741	-572591306895745	102879	5.17689e+07
Smp_203580	875180130245238	-0.673165161269998	0.117843524163778	-571236447693498	1.11417e+06	5.57521e+07
Smp_067800	157863235683576	-0.449921366852587	0.0788426134224995	-570657601672285	1.15271e+06	5.73603e+07
Smp_134030	261738484057161	-0.737596897819307	0.129297323939812	-570465710614908	1.16578e+06	5.76898e+07
Smp_175310	303089584061261	0.542780721269485	0.0952003629689574	570145642665746	1.18788e+06	5.84607e+07
Smp_094020	150332382966686	-0.482550598327219	0.0851397399567737	-56677480876993	1.44686e+06	7.08173e+07
Smp_133470	746834940487542	0.453957457479951	0.0802528426518142	56565903771097	1.5441e+06	7.51656e+07
Smp_179370	35614794794827	-0.522176243646835	0.0923891330496555	-565192275769258	1.58663e+06	7.68186e+07
Smp_044580	206152554951573	-0.509755590484802	0.0903471399061632	-564218846345603	167902	8.08548e+07
Smp_130230	217113259086259	-0.421278956456924	0.074784720035237	-563322235155023	176873	8.47194e+07
Smp_056780	373991088633845	-0.573473688653883	0.101839587690704	-563114699949078	1.79015e+06	8.52893e+07
Smp_159950	10862623049139	0.667383044840906	0.118560137207478	562906775042776	181186	8.58669e+07
Smp_001000	407345078554086	-0.605747201253841	0.107708684702148	-562394019506359	1.8665e+06	8.77225e+07
Smp_165390	236278151417185	0.569732378447233	0.101311667679814	562356134781847	1.8706e+06	8.77225e+07
Smp_134400	191865413871056	-0.43676013145485	0.0777845488967531	-56149985781184	1.96564e+06	9.1224e+07
Smp_176120	612994813744378	0.625949884287698	0.111472136872485	561530353548112	1.96217e+06	9.1224e+07
Smp_151400	324687714485005	0.547328486066926	0.0976143112962783	560705165870277	2.05802e+06	9.50191e+07
Smp_173630	999809887269404	0.520292377747508	0.0930382056710214	559224432581209	2.24153e+06	1.02961e+08
Smp_044280	806999520926309	-0.521997950590975	0.0934294051380705	-558708417140796	2.30914e+06	1.05525e+08
Smp_065650	252798641226309	-0.563123098687935	0.10113092734365	-556825803420553	2.57299e+06	1.16986e+08
Smp_128740	106009951157622	-0.449328758134454	0.0807446360662855	-556481247578586	2.62434e+06	1.18718e+08
Smp_129220	702841149582861	0.510789125246801	0.0921238148359308	554459372048908	2.94637e+06	1.32616e+07
Smp_158640	345266721793057	-0.511697679530572	0.0927379373564203	-551767371711062	3.43516e+06	1.53844e+06
Smp_170920	339931753541726	-0.885949397527185	0.160708628938362	-551276806590753	353234	1.57409e+08
Smp_033670	773521907316952	-0.444140813205866	0.0805939812286483	-551084344556476	357118	1.58352e+08
Smp_023360	166963609396454	-0.419218392482436	0.076181318435334	-550290282568799	3.73588e+06	1.64839e+08
Smp_024120	153950230815494	-0.412780219006473	0.0751675574957515	-549146776559559	3.98607e+06	1.75016e+08
Smp_118560	791265967077073	0.883137444728883	0.160852055737733	549037089192586	4.01091e+06	1.75247e+08
Smp_170310	217101481524623	-0.4491887678047	0.0818802730039184	-548592171625031	4.11319e+06	1.78844e+08
Smp_073540	637614818211828	-0.522765536880361	0.0954868279365647	-547473979581407	4.38155e+06	1.89592e+08
Smp_001120	130885626332243	0.656235676199193	0.119915371039303	547249006121247	4.43756e+06	1.91092e+08
Smp_182140	438840196340893	-0.418946158018375	0.0765950373963657	-546962534727157	4.50988e+06	1.93277e+08
Smp_201440	755296862595976	-0.503217788286811	0.092056296929824	-546641354333883	4.59232e+06	1.95873e+08
Smp_005880	612168947241221	-0.471657936240585	0.0864039122133495	-545875671782039	4.7948e+06	2.0354e+08
Smp_120960	356567438088759	-0.50269899325369	0.0921930006168183	-545268067955676	4.96161e+06	2.09628e+08
Smp_129760	392200773155412	-0.485997173750353	0.0891590562744099	-545090082890258	501153	2.10743e+08
Smp_020770	884509137113274	-0.529188605144617	0.0972097406168528	-54437816805868	5.21611e+06	2.18321e+08
Smp_064640	626404528985254	-0.44410677265846	0.0816756917070914	-543744121875495	5.40512e+06	2.2518e+08
Smp_054780	458676424078149	-0.449221892283418	0.0827946358555363	-542573667534741	5.7716e+06	2.39012e+08
Smp_096320	696085744443829	-0.451061085468085	0.0831551535725022	-542433109782918	581720	2.39012e+08
Smp_170550	419270173518368	-0.390085291531545	0.0719080944440353	-542477581345367	580273	2.39012e+08
Smp_082710	117917293001718	-0.425578948330312	0.0784913868194052	-5421982787863	5.89416e+06	2.41068e+08
Smp_091730	124194965960278	-0.445752006120021	0.0822950319015498	-541651173613102	6.0773e+06	2.47429e+08
Smp_054340	398504302893905	-0.385128055900329	0.0712126427289478	-540814160438081	636821	2.581e+07
Smp_032420	315132482589519	-0.496005222578756	0.0917856695118705	-540395058636696	6.51889e+06	2.63017e+08
Smp_013470	626510988085527	-0.439996790403785	0.0815724957703331	-539393561823331	6.89309e+06	2.76867e+07
Smp_210740	143934604063943	-0.407888031624554	0.0756330511708191	-539298660189351	6.92961e+06	2.77092e+08
Smp_046500	591682699499266	-0.477827791949784	0.0887717865868903	-53826537723456	7.33956e+06	2.9218e+08
Smp_032510	255911479166936	-0.46023454225761	0.0857898625285227	-536467280274047	8.10961e+06	3.21406e+08
Smp_035310	461009023912381	-0.423285242929778	0.0790200273728184	-5356683071403	8.47636e+06	3.3443e+08
Smp_144950	343987020214624	-0.538896272440697	0.100617210181059	-535590553018676	8.5129e+06	3.3443e+08
Smp_144910	250672824579417	-0.511737392699457	0.095607004036545	-535250945112609	867428	3.39282e+08
Smp_006720	460598970515686	-0.485970722485992	0.090850085502952	-534914986370817	8.83683e+06	3.4117e+08
Smp_032950	642325981163493	-0.497004787957561	0.0928868716315429	-53506462132673	87640.7	3.4117e+08
Smp_046360	955634234579093	0.443557469260154	0.0829149954343097	534954463829848	8.81758e+06	3.4117e+08
Smp_138070	716841643857695	-0.610291528262828	0.114258524904365	-534132161056379	9.22714e+06	3.5471e+08
Smp_143470	611634244818606	-0.485458400623089	0.0909585169828306	-533714067386042	9.44238e+06	3.61433e+08
Smp_012920	947093386094703	0.663843379311191	0.124491525763191	533243829442623	9.69027e+06	3.68139e+08
Smp_065610	101406230629069	-0.409693974624229	0.0768358435102689	-533206841894661	9.71003e+06	3.68139e+08
Smp_133260	105795007472978	0.68143032274084	0.127822692236389	533105906954796	9.76416e+06	3.68139e+08
Smp_167170	142311162486423	-0.415365673037019	0.0779199287729833	-533067316125469	978494	3.68139e+08
Smp_201470	245706000196397	-0.564996860637076	0.106003818313217	-532996706748467	9.82306e+06	3.68139e+08
Smp_179170	254614008352318	-0.562950404710194	0.105673537816338	-532725993984048	997054	3.72109e+08
Smp_002740	566778926243375	-0.451029998102529	0.0847366095558582	-53227288708691	1.02222e+07	3.76791e+08
Smp_176190	855018075228433	-0.424138465706943	0.0796772250938846	-532320829706576	1.01953e+07	3.76791e+08
Smp_182620	396168272630169	0.507446369308604	0.0953326897045239	532289995049331	1.02126e+07	3.76791e+08
Smp_127230	213880197990206	0.553670565307276	0.104136726608106	53167655959735	1.05628e+07	3.8775e+08
Smp_079230	119400351181851	-0.452731702552763	0.0851915449157115	-531427975629149	1.0708e+07	3.91476e+08
Smp_196790	214095573606568	-0.550988166104008	0.10371115708307	-5312718338131	1.08002e+07	3.93241e+07
Smp_102040	478314380567668	-0.554721482900788	0.104572110333888	-530467904998396	1.12871e+07	4.09307e+08
Smp_013300	728573544114748	-0.437090245219334	0.0824166178115058	-530342371266677	1.13651e+07	4.10472e+07
Smp_210630	644224807073309	-0.460218943055435	0.0868201450032981	-530083131095844	1.15277e+06	4.14672e+08
Smp_034840	117154798149907	-0.371436722699467	0.0701077378087567	-529808455255952	1.17024e+07	4.19273e+08
Smp_064150	709261297429526	-0.436873258603577	0.0825314935672554	-529341272913675	1.20055e+07	4.28418e+08
Smp_186020	198903085138701	-0.5597790863355	0.105865881353381	-528762505142666	1.23915e+06	4.40438e+08
Smp_212580	300450208217551	-0.506463761933752	0.0958079802301812	-52862377509364	1.24858e+07	4.42035e+08
Smp_072950	106535650584502	-0.405885509732621	0.0768649574440316	-528050132634448	1.28831e+07	4.54306e+08
Smp_137760	429914483221299	0.468333501985139	0.0888224303692467	527269407106081	1.34436e+07	4.72211e+08
Smp_130580	139632602737824	0.422036271077958	0.0802729379500205	52575161923278	1.46014e+07	5.10878e+08
Smp_000820	192377379591886	0.44363747518178	0.0844036063409333	52561435987674	1.47107e+07	5.12701e+08
Smp_127000	893324845383638	0.434550648252003	0.083154455129254	52258252137729	1.7338e+07	6.01925e+08
Smp_025160	108555414622353	-0.403487795267373	0.0773072409491741	-521927558548684	1.79624e+07	6.21195e+08
Smp_088650	139424060640586	-0.412031679857354	0.0789838099446073	-521665997305421	1.82178e+07	6.27604e+08
Smp_028980	564107205550124	-0.447262506451318	0.0857600288648658	-521527933667187	1.8354e+06	6.29874e+08
Smp_166340	420773170185984	0.516914194035321	0.099159716669134	521294545203379	1.85866e+07	6.35419e+08
Smp_128570	795376559619029	-0.421234574552518	0.0808391906316063	-521077179597373	1.88057e+07	6.40465e+08
Smp_213550	819257329521158	-0.417915296379038	0.0802362725726954	-520855821162928	1.90314e+07	6.45697e+08
Smp_187870	235948028480599	-0.512682658728782	0.0985059948129939	-520458333223344	1.94432e+07	6.57181e+08
Smp_042140	389900723522188	0.398724298277053	0.0766482272980321	520200286859458	1.97152e+07	6.63869e+08
Smp_058500	255326299536471	0.511236675011185	0.0983089464961488	520030671909613	1.9896e+06	6.67447e+08
Smp_005260	103089557675875	-0.437870529533016	0.0842847562987921	-519513312681063	2.04573e+07	6.83245e+08
Smp_129090	401985955796455	0.515919115835376	0.0993189469995073	519456892588617	2.05195e+07	6.83245e+08
Smp_079000	106786982675478	-0.45548236208459	0.088224309906512	-516277613922113	2.43314e+07	8.07172e+08
Smp_007260	884353655111748	-0.382204232181735	0.0741629337968047	-515357487378961	2.55567e+06	8.44691e+08
Smp_012470	197145922756315	-0.380844472620862	0.0740938941951722	-514002505547451	2.74702e+07	9.04597e+08
Smp_165490	175461691522969	-0.388103606905765	0.0755786264289223	-513509738458605	2.81998e+07	9.21869e+08
Smp_180920	390112679013327	0.892382706395383	0.173781230666381	51350925699712	2.82005e+07	9.21869e+08
Smp_049250	249188613373987	-0.523637642362815	0.102071363761534	-513011311954422	2.89568e+06	9.4315e+08
Smp_033330	462013764991182	0.49613459444824	0.0967974993470908	512548978842139	2.96765e+06	9.62271e+08
Smp_135740	476371379979979	-0.543376043806568	0.106025243309009	-512496860981402	2.97587e+07	9.62271e+08
Smp_041460	451754428261117	0.421482117412259	0.0824044845410054	511479587257809	3.1408e+07	1.01195e+08
Smp_132080	312201896416642	-0.396904489684393	0.0777007393387956	-510811728513658	3.25385e+07	1.04461e+09
Smp_014650	112689960395876	-0.519249493550702	0.101692414547375	-510607891317993	3.28912e+07	1.05217e+08
Smp_067810	508295217838728	-0.371685777790796	0.0729015876378381	-509845930430574	3.42429e+07	1.09151e+09
Smp_049300	142589199694882	-0.525060565223097	0.103019101139402	-50967302123186	3.4557e+07	1.09761e+09
Smp_013370	709298751188574	-0.409623622927757	0.0804402432990051	-509227230212546	3.53797e+07	1.11968e+09
Smp_142360	228789349879548	-0.514102025897828	0.100970230453404	-509161981298121	3.55017e+07	1.11968e+09
Smp_156480	629503435849698	0.420624631597592	0.0827361259354634	508392950288356	3.69705e+06	1.16191e+09
Smp_204880	357320490623237	0.579813084679886	0.114119903629853	508073584219372	3.75976e+07	1.17749e+09
Smp_094190	658435184888536	-0.474495189771255	0.0934727031100458	-507629686511398	3.84862e+07	1.20112e+09
Smp_139510	153914547332758	-0.396935658692547	0.0783137496118206	-506853088582843	4.00898e+07	1.24682e+09
Smp_032520	458904495552711	-0.398023538216131	0.0787548899538685	-50539533284762	4.32757e+07	1.33797e+08
Smp_067090	226508061471348	-0.530051109753447	0.104882492674434	-505376155960347	4.33192e+07	1.33797e+08
Smp_165220	215953341652993	-0.517874454373978	0.102711267205166	-504204133067041	4.60592e+07	1.4177e+09
Smp_035300	295212548442273	-0.364709241854704	0.0724145624704896	-503640744916923	4.7435e+07	1.45009e+09
Smp_158240	502546422925002	-0.426073067756219	0.0845882902421443	-503702186835238	4.72831e+07	1.45009e+09
Smp_161500	147167192586506	0.612303194873838	0.121842443879811	502536862669821	5.02466e+07	1.53081e+08
Smp_028340	580353981612043	-0.424707184706529	0.0846459088633658	-501745672542881	523600	1.58979e+09
Smp_176670	770575887933663	0.402784562595521	0.0803914475094065	501029120726295	5.43477e+07	1.64457e+09
Smp_090790	140432107364074	-0.569263454726105	0.113649134287605	-500895548650202	5.47262e+07	1.65045e+09
Smp_046290	236243645881348	-0.406994543024886	0.0813000334165607	-500608088239705	5.55494e+07	1.66965e+09
Smp_900010	352724250862908	0.461592167819979	0.09225598962699	500338427549573	5.63325e+06	1.68753e+08
Smp_002510	40310414985881	-0.444176531200223	0.0888488808568783	-499923608397186	5.75579e+07	1.71278e+09
Smp_077860	241157647551626	-0.506701949356527	0.101352037621209	-499942538156229	5.75014e+06	1.71278e+09
Smp_030500	148704560334171	-0.399484894028021	0.0799708715065286	-499538002403047	5.872e+07	1.73583e+09
Smp_194710	112027804743962	0.39534426792456	0.0791388161386231	499557975737289	5.86593e+07	1.73583e+09
Smp_134420	457937924103425	-0.472524890940143	0.0946659340173945	-499149874603591	5.99126e+07	1.76525e+09
Smp_001640	597242826080823	-0.507611296520847	0.101742637070753	-498916984201864	6.06393e+07	1.78081e+09
Smp_031310	271611619739786	-0.438706947396177	0.0880689839814911	-4981401255729	6.31255e+07	1.84776e+09
Smp_103470	922849477420748	-0.410375878716888	0.0824408534909834	-497782181211614	6.43038e+07	1.87612e+09
Smp_075770	130252017620094	0.559752651975321	0.11249164997138	497594845588745	6.49289e+07	1.88821e+09
Smp_073410	172731660973309	-0.382131811536574	0.0769130052777235	-496836406478648	6.75201e+07	1.95721e+09
Smp_017360	273105839650922	-0.37476877493228	0.0754897124350887	-496450129220629	6.88778e+06	1.99012e+09
Smp_042090	386434585785887	-0.429196868762015	0.0864680624891984	-496364618804348	6.91819e+07	1.99029e+09
Smp_059080	16039471984204	0.531231128799816	0.10708656862077	496076338649981	7.02167e+07	1.99029e+09
Smp_076990	193061719488417	-0.411278884291451	0.0828860496853705	-496197955931832	6.97783e+07	1.99029e+09
Smp_102120	16039471984204	0.531231128799816	0.10708656862077	496076338649981	7.02167e+07	1.99029e+09
Smp_156960	21304945308795	0.500474802239669	0.100877859533479	496119569303088	7.00606e+07	1.99029e+09
Smp_181630	416968253317598	0.491665717662201	0.0990949581214134	496156138498793	6.99288e+07	1.99029e+09
Smp_086210	15885034404686	-0.431453623351645	0.0871728636334527	-494940289177416	7.44415e+07	2.10338e+09
Smp_062620	173690567718855	-0.56708355727778	0.114649483039393	-494623736840516	7.56617e+07	2.13114e+09
Smp_156910	641461427703641	0.402776394688884	0.0815008900150544	494198768399321	7.73301e+06	2.1713e+09
Smp_072340	145701486009686	-0.369220563738692	0.0747506568551426	-493936213101371	7.83785e+07	2.19386e+09
Smp_111710	181394459181515	-0.537730619425201	0.108895211308857	-493805570476419	7.89053e+07	2.19489e+09
Smp_182990	181394459181515	-0.537730619425201	0.108895211308857	-493805570476419	7.89053e+07	2.19489e+09
Smp_194830	568541075019711	-0.483988801537111	0.0980386180736131	-49367158681664	7.94491e+07	2.20317e+09
Smp_029900	535482861795782	-0.434646968505883	0.0881036152517623	-493336132988242	8.08264e+07	2.23445e+09
Smp_089180	498306452189358	-0.402898660340056	0.0818553798301334	-492207917397919	8.56296e+07	2.35995e+09
Smp_053420	942685108164892	-0.391285988559084	0.0795279655259939	-492010560022676	8.64975e+07	2.37656e+09
Smp_012110	113573222269919	-0.375056114142068	0.0762673582038622	-491764921422276	8.75897e+07	2.39189e+09
Smp_089700	194816641549913	-0.37312464426376	0.0758689676335951	-491801399045977	8.74267e+07	2.39189e+09
Smp_085840	795522933365778	0.41413014337836	0.0842935054721715	491295433804304	8.97142e+07	2.44246e+09
Smp_040790	315442006276581	-0.407366381152571	0.0829447396823235	-491129856712764	9.04752e+07	2.45572e+09
Smp_900030	156401958005052	-0.538526073191977	0.109678859495592	-491002619528169	9.10642e+07	2.46424e+09
Smp_097250	413816490855507	-0.431628659279844	0.0879594844972242	-490713038789428	9.24186e+07	2.49335e+09
Smp_082620	496373832413012	-0.470696811794679	0.0959633871164906	-490496246472935	9.34452e+07	2.51348e+09
Smp_036920	208255219796334	-0.504101593610709	0.102899264547432	-489898150222777	9.63347e+07	2.58344e+09
Smp_139500	385181167710384	-0.460621271369708	0.0940556756145031	-489732563569701	9.71498e+07	2.59752e+09
Smp_142080	122540990535452	0.593723692187072	0.121253490757503	489654927439961	9.75342e+07	2.60004e+09
Smp_126110	139586961069364	-0.379899861325493	0.0776801266319239	-489056696734795	1.00546e+08	2.67237e+09
Smp_087010	284613533584015	-0.483646969140864	0.0989131835239987	-488961078705469	1.01036e+08	2.67744e+09
Smp_103560	942864371271695	-0.417587467889557	0.0855417080831513	-48816825995997	1.05184e+08	2.77917e+09
Smp_130530	184329992053813	0.450991408023624	0.0924770048673029	487679514135174	1.07823e+08	2.84051e+09
Smp_078040	566281511439045	-0.408303499270286	0.0837784645207829	-487360924559554	1.09578e+08	2.87826e+09
Smp_032230	923563428921468	-0.379660706496098	0.0779638976884822	-486969889593125	1.11768e+08	2.92058e+09
Smp_164410	149855681879804	-0.38379318637136	0.0788145773658846	-486957107680295	1.11841e+08	2.92058e+09
Smp_083980	489967872805866	0.739393536600589	0.151944458906535	486620928411356	1.13759e+08	2.96203e+09
Smp_058670	194581824363812	0.53267451794865	0.109490305004186	486503821437236	1.14435e+08	2.97099e+09
Smp_063650	150191151396851	-0.370134265418287	0.0761862707116795	-485828039567691	1.1841e+08	3.0653e+09
Smp_091480	101164504362322	-0.409589460117707	0.0843738936905746	-485445725214246	1.20717e+08	3.11603e+08
Smp_024140	118983102970714	-0.392117338992456	0.0807918907421378	-485342446365033	1.21348e+08	3.11951e+08
Smp_169690	145702414278548	-0.41292126616779	0.0850840779683505	-485309679587042	1.21548e+08	3.11951e+08
Smp_149900	311537734362499	-0.358834434702043	0.0739632310028256	-485152459995068	1.22516e+08	3.13536e+09
Smp_031720	127371816544159	-0.374592737613603	0.0772396791181732	-48497448706447	1.2362e+08	3.15461e+09
Smp_129660	316326010051234	0.543136977797421	0.112017727264235	484866985844334	1.24292e+08	3.16274e+09
Smp_153310	643456676896443	-0.430908667871668	0.0889036489969481	-484691767698377	1.25394e+08	3.17644e+09
Smp_166770	117347541413228	0.606470869883714	0.125131001455518	484668757405655	1.2554e+07	3.17644e+09
Smp_045920	394114738979434	-0.444595965823513	0.0918443046369122	-484075705707754	1.29345e+08	3.26351e+09
Smp_061870	965124603678945	-0.422076446834371	0.0872460099687995	-483777363555436	1.31302e+08	3.30356e+09
Smp_200240	228610633419076	-0.517822834977456	0.107087763157092	-483549959128232	1.32812e+08	3.3322e+09
Smp_005860	354112963999937	-0.355538592604657	0.0735755706788465	-483229133426045	1.34971e+08	3.3769e+09
Smp_076660	697649646667821	-0.389636760624528	0.0806421740693416	-483167480442048	1.35389e+08	3.37794e+09
Smp_041450	122281255089683	-0.373631190128229	0.0775058660250014	-482068273397145	1.43068e+08	3.5596e+09
Smp_055600	59151856706974	-0.419344129912366	0.0870969051578872	-481468462228583	1.47433e+08	3.65804e+09
Smp_092490	366031472026333	-0.465148939995497	0.0966548888998961	-481247193276735	1.49075e+08	3.68857e+09
Smp_144300	277856747068635	0.460499645110241	0.0957813663472021	480782079722016	1.52584e+08	3.76501e+09
Smp_015050	521362603213982	0.432180848244937	0.0899424337066653	480508287839347	1.54687e+08	3.80642e+09
Smp_213820	38482300474357	-0.423487818348456	0.0881753346262008	-48027923017671	1.56468e+08	3.82997e+09
Smp_214060	424046749176784	-0.383567410980236	0.0798640959606759	-48027515539536	1.565e+07	3.82997e+09
Smp_063300	200859031997207	-0.430265799488655	0.0896899876595508	-479725564376122	1.60854e+08	3.92581e+09
Smp_186700	226205225881409	-0.370122282487022	0.0773207982887552	-478683990179197	1.69428e+08	4.12382e+09
Smp_102480	656355634517545	-0.395531913263743	0.0826527927181493	-478546338552079	1.70593e+08	4.14093e+08
Smp_139440	450795850860167	-0.434097849672253	0.090929420436373	-477400875964022	1.80595e+08	4.37185e+09
Smp_063350	160478775794311	-0.373446465985583	0.0782970539779145	-476961069430431	1.84582e+08	4.45634e+08
Smp_138880	192139036988362	0.433041276793301	0.0910872961174162	475413471748123	1.99298e+08	4.79869e+09
Smp_190090	307153014684077	0.458642228489968	0.0964981008813875	475286274342038	2.00557e+08	4.81604e+09
Smp_158110	275200226653563	-0.45881544145567	0.096552206697606	-475199332204436	2.01421e+08	4.82387e+09
Smp_018240	588376027758036	-0.366541111187543	0.0772102570842958	-474731110903263	2.06139e+08	4.92369e+09
Smp_024390	607647426905163	-0.404963765559662	0.085394123137046	-47422908120943	2.11315e+08	5.03391e+09
Smp_133440	627372254886207	-0.393713164260762	0.0830511967501084	-474060795831034	2.13078e+08	5.06244e+09
Smp_012450	297131373321566	-0.437413027136308	0.0926791581093855	-471964825813423	2.36253e+08	5.59819e+09
Smp_199050	782741396321466	0.411846326453359	0.0872974738942421	471773475315329	2.38485e+07	5.63618e+09
Smp_138460	113047350330016	-0.833827916746708	0.17711977166632	-470770659256256	2.50519e+08	5.905e+08
Smp_198620	385912886365586	0.438413117413494	0.09316881581622	470557786500459	2.53148e+08	5.9513e+09
Smp_082330	230882199532435	0.506198164689582	0.107643907400254	470252499110216	2.56964e+08	6.01293e+09
Smp_177600	268879230012598	0.491474730801399	0.104515559517823	470240730728316	2.57112e+08	6.01293e+09
Smp_007630	952752868280338	-0.373205796692952	0.0794917553336386	-46948994285829	2.66738e+08	6.2218e+09
Smp_033620	290275213508077	-0.450023376307896	0.095974627409815	-468898279111083	2.74566e+08	6.38777e+09
Smp_130410	24478585929908	-0.35615414471284	0.0760093275509408	-468566367034557	2.79054e+08	6.47536e+09
Smp_008070	252258261550422	-0.472650022329563	0.100907615430829	-468398762879854	2.81347e+08	6.51169e+09
Smp_213360	921889701399708	-0.647815988288812	0.138326377159169	-468324264390575	2.82372e+08	6.51857e+09
Smp_082250	122775238381706	0.591242490301147	0.126305078617046	468106664256772	2.85386e+08	6.53761e+09
Smp_179130	253048621886477	-0.46656010575398	0.0996672642427713	-468117700730227	2.85233e+08	6.53761e+09
Smp_180690	520693605720464	0.394159373121669	0.084195019744881	468150461055784	2.84777e+08	6.53761e+09
Smp_203170	111993372453257	-0.360094339323858	0.0769924703207313	-467700721672906	2.91092e+08	6.6513e+09
Smp_021730	244800952569712	-0.360838904197893	0.0772070906775131	-46736498038125	2.95894e+08	6.74382e+09
Smp_140310	256954535937704	-0.480495007425166	0.103051519333867	-466266786294003	3.12136e+07	7.09595e+09
Smp_013200	329718468738732	-0.368572820855996	0.0791365131202637	-465743063882377	3.2018e+08	7.26039e+09
Smp_033400	772966316113569	-0.426914124926062	0.091707508096585	-465517092097238	3.23712e+08	7.32194e+08
Smp_086860	10739700707888	-0.62158115900956	0.133676091857979	-464990523264208	3.32088e+08	7.49246e+09
Smp_196140	900311517256211	-0.386054298657586	0.0830665313491972	-464753123053473	3.35931e+08	7.56014e+09
Smp_018170	462658495320655	0.398134633988197	0.0857610475510529	464237139537259	3.44433e+08	7.73205e+09
Smp_133980	550347271429735	-0.335227882613721	0.0722379388428388	-464060697167791	3.47387e+08	7.77887e+09
Smp_051660	571649227270596	0.406649139804183	0.0877104478969789	463626796526927	3.54756e+08	7.92406e+09
Smp_004990	380231745309044	-0.364803758957046	0.0787472679315834	-463258940327926	3.6112e+08	8.04616e+09
Smp_019060	646105038918667	-0.377071023760492	0.0814431635187825	-462986710570902	3.659e+08	8.10668e+08
Smp_138900	21694025098897	0.509498795496719	0.110054851248613	462949874282022	3.66552e+08	8.10668e+08
Smp_154730	259578918942989	0.462279628671351	0.0998374751448412	463032171036667	3.65098e+08	8.10668e+08
Smp_073560	183634720007037	-0.344960644259044	0.0745564698840276	-462683714499398	3.71292e+08	8.19129e+09
Smp_143270	206515393785802	-0.55856201998246	0.121069474439654	-461356607491404	3.95818e+08	8.71092e+09
Smp_163800	157259132722549	0.630582251035467	0.136775141225851	461035715542938	4.01978e+08	8.82479e+09
Smp_045420	275261193306025	-0.434775253475223	0.0943450220755141	-460835393230633	4.05869e+08	8.88844e+09
Smp_124160	235367663531595	-0.452275009248456	0.0982056469058913	-460538699655288	4.117e+08	8.99413e+09
Smp_024850	19917590975749	-0.422082420358617	0.0917010853685668	-460280724772423	4.16834e+07	9.08414e+09
Smp_145810	167164936071567	0.373682406094471	0.0812165695821126	460106118760243	4.20344e+08	9.1384e+09
Smp_028440	122413938006228	-0.368990384308611	0.080260646809782	-459740107979842	4.27794e+08	9.27784e+09
Smp_068420	83703886052661	-0.415012651103098	0.0903562405413803	-459307125458629	4.3677e+08	9.42686e+09
Smp_123050	41054727453632	0.4265166675572	0.0928581049650606	459320882886512	4.36482e+08	9.42686e+09
Smp_178750	647301808351069	-0.37262220276327	0.0811915657463235	-458942008739551	4.44479e+08	9.57019e+09
Smp_003860	606481763892119	0.390892001487474	0.0852556216445703	458494107423318	4.54114e+07	9.7542e+09
Smp_033540	117314654413731	-0.350519502461249	0.0765246948607573	-458047566343188	4.6392e+08	9.94098e+09
Smp_190390	336536823696405	-0.45026193513005	0.0987638101306372	-455897696265948	5.14034e+08	0.000109885521414477
Smp_144350	148527275459344	0.516242762146386	0.113339074826678	455485244551222	5.24224e+08	0.000111796928986697
Smp_000310	126839876470513	-0.355677710999091	0.0781087336287159	-45536228085553	5.27299e+08	0.000112185606816839
Smp_064260	272812928815047	-0.428705685124884	0.0941583915072607	-455302685466782	5.28795e+08	0.000112237407529459
Smp_076910	640873299204745	0.37685200072914	0.0828407023382402	45491164378405	5.38716e+08	0.000114072858515383
Smp_041390	581109106317902	-0.41067775052977	0.0903523688883404	-454529035134978	5.48596e+08	0.000115890857561769
Smp_043670	47279267821799	-0.357321559210867	0.0786549875539467	-454289766387405	5.54862e+08	0.000116938781009209
Smp_042300	273318936162439	-0.336496749741625	0.0741082708073408	-454060992215586	5.60917e+08	0.000117386351277918
Smp_085300	699309569447558	-0.397985901540599	0.087649483264456	-454065314155699	5.60802e+08	0.000117386351277918
Smp_188730	863346358193986	-0.586749154334513	0.129216774769569	-454081256385526	5.60378e+08	0.000117386351277918
Smp_015860	270693845280143	-0.462097111097606	0.101793015905382	-453957579493599	5.63675e+08	0.000117688540482763
Smp_001410	859549327267149	-0.434692909083054	0.0958032755314636	-453734913207944	5.69658e+08	0.000118660993483162
Smp_006240	902768084855599	-0.571128934266209	0.12591118984655	-45359664614579	5.73403e+08	0.000118888194527811
Smp_030690	113826098317311	-0.380316254267942	0.0838419113249122	-453611145378239	5.73009e+08	0.000118888194527811
Smp_033760	212932134213427	-0.331408427890387	0.0731055159107731	-453328895585496	5.80723e+08	0.000119851028906808
Smp_041430	654132679854283	-0.422206930872772	0.0931331157852074	-453337062024755	5.80498e+08	0.000119851028906808
Smp_149480	705806031627424	0.405866625145067	0.0896528939463918	452708894581536	5.98018e+08	0.000123136663616536
Smp_068230	120098829704383	-0.363755678743581	0.0804772190323825	-451998320912671	6.18445e+08	0.000127050805255426
Smp_167150	328066573818366	-0.336761566247206	0.0745250438003155	-45187704572108	6.21998e+08	0.000127469488592543
Smp_214070	112084432882013	-0.36604031581933	0.0810125262496177	-451831750921429	6.2333e+08	0.000127469488592543
Smp_133160	150338720816944	-0.53113054691028	0.117740283133532	-451103507461342	6.45121e+08	0.000131625158081044
Smp_145700	228789235583633	-0.438044979282767	0.0971449908493679	-450918750882375	6.50764e+08	0.000132474788984194
Smp_086470	125939319192281	0.541356389878518	0.120098287748706	450761122432698	6.55616e+08	0.000132992678059979
Smp_130300	101354716496876	-0.376160332724808	0.0834540031518134	-450739711120298	6.56277e+08	0.000132992678059979
Smp_210510	61785897151312	0.393130774659146	0.0872736684259302	450457488208828	6.65059e+08	0.00013446811312985
Smp_176550	53608838172442	-0.404857785706612	0.0898949961362274	-450367432123906	6.67885e+08	0.000134735338423683
Smp_145470	272011266488334	0.478446611460387	0.106329684308512	449965232730486	6.80647e+08	0.000137001223245446
Smp_026630	732426068434761	-0.366873598568246	0.0815700456310908	-449765101551458	6.87084e+08	0.000137986713542533
Smp_175270	314561720522287	0.433619630332551	0.0964823416002691	449429007568098	6.98024e+08	0.000139870315926275
Smp_136810	635677089244865	0.370077695327741	0.0824762305737827	448708303899354	7.22049e+08	0.000144361523603958
Smp_004940	219698204054411	-0.369305463102679	0.0823436168286948	-448493128339226	7.29374e+08	0.000145501251445588
Smp_064590	332108099645312	-0.358558569555258	0.0799652183544047	-448393160093845	7.32802e+08	0.000145860087975894
Smp_120630	358741885937715	-0.409096475578639	0.0913497188149905	-447835506102846	7.52204e+08	0.000149390080017697
Smp_051230	367228073884319	-0.334496965864489	0.074785747162381	-44727368323031	7.72248e+08	0.000153031524668975
Smp_071890	955408300291426	0.622777679698095	0.139395599747731	446769970375793	7.90652e+08	0.00015630969213078
Smp_176910	433164883258248	-0.458226637911573	0.102574444660702	-446725926157638	7.92281e+08	0.00015630969213078
Smp_016780	193856892001906	-0.482155149359408	0.107970731392449	-446560973646536	7.9841e+08	0.000157172780487254
Smp_062680	413342936169714	0.395785454904761	0.0886590228674855	446413057694447	8.03945e+08	0.000157915302428905
Smp_126230	19831931855555	0.775911426218049	0.173971297621926	445999677431998	8.19609e+08	0.000160576439776473
Smp_205570	708030869127034	-0.357710745496457	0.0802111670020847	-445961278043941	8.21079e+08	0.000160576439776473
Smp_001430	766837134326985	-0.35880216814471	0.0804890359730527	-445777693579079	8.2814e+08	0.000161253283736829
Smp_158700	653813263208567	-0.377548011374055	0.0846854598343972	-445823890089694	8.26358e+08	0.000161253283736829
Smp_087550	584618337881294	-0.405995516976108	0.0910964597498988	-445676503884729	8.32057e+08	0.000161664549577038
Smp_138240	13593276095082	0.364991116517925	0.0819904969781001	445162707838465	8.52221e+08	0.00016486698144222
Smp_208070	777740094529367	-0.371858292277436	0.0835250598452383	-445205657998263	8.50517e+08	0.00016486698144222
Smp_077280	793026389191425	-0.390080424528282	0.0876994951091558	-444792098338497	8.67054e+07	0.000167375079935753
Smp_023140	358053408695009	-0.379938554476183	0.0854379537349214	-444695288062463	8.70969e+08	0.000167769296500525
Smp_050130	105911450051165	-0.349176435063444	0.0785533895952904	-444508425240988	8.78574e+07	0.000168846573880598
Smp_064030	139421501043998	-0.334576938954211	0.075283799973844	-444420896753954	8.82158e+08	0.000168846573880598
Smp_093540	925991200636243	-0.356140742412611	0.0801361717052784	-444419461067358	8.82217e+08	0.000168846573880598
Smp_045950	285434147636329	-0.329207573785408	0.0740952643143391	-444303123596117	8.87003e+08	0.000169400518425079
Smp_131400	12170539621277	-0.365298230094489	0.0823210197887088	-443748426625533	9.10164e+08	0.000173453967661957
Smp_174980	441955451058063	-0.389732203545151	0.0878435886623853	-443666076807305	9.13651e+08	0.000173748883943964
Smp_145880	236531481048443	-0.440050971692068	0.0992245192050203	-443490152653523	9.21144e+08	0.000174802657043723
Smp_147260	22153242238393	0.523967271729624	0.118267392386417	443036124460797	9.40754e+08	0.000178146517284488
Smp_013630	249448163159362	0.435859810688779	0.0984179714092054	442866078672306	9.482e+08	0.00017917782615467
Smp_051760	734310637753576	0.413825778401117	0.0934608015718949	442780044083809	9.51989e+08	0.000179515094419247
Smp_088420	297084937554087	-0.430301720254465	0.0972004423316056	-442695228470733	9.55739e+07	0.000179843507369458
Smp_066900	136395094844561	-0.346664816294952	0.0783502805887356	-442455105061605	9.6643e+08	0.000181474170208158
Smp_200960	745383854156176	-0.355313300202591	0.0803961776666291	-441952976515791	9.89159e+08	0.000185353492462309
Smp_149620	174826675379708	0.481380770235115	0.108985499095865	441692495082934	1.00115e+09	0.000187208725499033
Smp_161650	476396185957944	-0.670120485616843	0.151766385139398	-441547372299429	1.00789e+09	0.000188076516881092
Smp_168520	193827702102103	-0.338984811170726	0.0768669137626718	-441002239555693	1.0336e+09	0.000192472949066938
Smp_175750	496159200454328	-0.398118911445922	0.0903200480401518	-44078686856869	1.04393e+08	0.000193993013878347
Smp_154450	154434768467666	-0.427559114535177	0.0970742411457014	-440445487380573	1.0605e+09	0.000196664959843577
Smp_083870	297465959761002	-0.323173841570468	0.073404426299948	-440264787643599	1.06938e+09	0.000197900941489919
Smp_167490	334673208016825	-0.402163516021549	0.0913760197469951	-440119319198924	1.07657e+09	0.000198821788423393
Smp_210280	103641459875465	-0.355110581447087	0.080745592321566	-439789431518285	1.09306e+09	0.000201451736193143
Smp_002080	174575924467984	-0.347861506757625	0.0792725208358404	-43881726364926	1.14307e+09	0.000210235738835116
Smp_032580	103290388066203	-0.351886370830391	0.0802071840243897	-438721761785563	1.1481e+09	0.000210727934539583
Smp_152540	745407275714142	0.632746447038639	0.144244742445097	43866170531621	1.15127e+09	0.000210878224758628
Smp_160870	823526910794463	-0.388520280779816	0.0885794313599646	-438612299508863	1.15389e+08	0.000210926181732161
Smp_026770	970595058480912	-0.391659523441323	0.0893045556980392	-438566118357524	1.15634e+09	0.000210943723857199
Smp_168090	922690317576188	-0.344979869992706	0.0786878035876139	-438415935207281	1.16435e+09	0.000211542397452804
Smp_172460	448084055271642	0.327228884159858	0.07463668756775	438429001639204	1.16365e+09	0.000211542397452804
Smp_020220	398720564704408	-0.391956705709389	0.0894206280842618	-438329179862218	1.16899e+09	0.000211566044697108
Smp_029060	673578596735691	-0.373428051437254	0.0851942634952517	-438325347408006	1.1692e+08	0.000211566044697108
Smp_054360	110566155895509	-0.353722116149765	0.080759892773836	-437992305339416	1.18721e+09	0.000213766916448152
Smp_145010	141652172506646	-0.332704821555214	0.0759655071351319	-437968275474524	1.18852e+09	0.000213766916448152
Smp_148580	555753720359547	0.479713476418234	0.10951094199608	438050725958877	1.18403e+09	0.000213766916448152
Smp_163300	109133781147536	-0.365891334722519	0.0836863949078223	-437217226438701	1.23016e+09	0.000220813204174352
Smp_056850	343464315317066	-0.400913900038892	0.0917393992246495	-437013871278078	1.24168e+09	0.000222183088819083
Smp_068720	105985277253261	-0.418733405980813	0.0958211243868065	-436994878384529	1.24276e+09	0.000222183088819083
Smp_169210	533156826270819	0.389049809835691	0.0892416200750053	435951083708144	1.30353e+09	0.000232584917894958
Smp_039970	158555100017838	0.494099166585366	0.113453959339133	435506322973198	1.33029e+09	0.000236885963595333
Smp_008310	111431488453039	-0.334020646857157	0.0767206625974206	-435372474048976	1.33844e+09	0.000237864769232333
Smp_019440	692689478392839	-0.465675549228238	0.106983307659557	-435278698533154	1.34418e+09	0.000238411823360818
Smp_048940	121562280496645	0.351469614197229	0.0807652399330586	435174357791224	1.35059e+09	0.000238605398370261
Smp_079490	67075138439671	-0.381841787084864	0.0877445673607666	-435174277530939	1.3506e+09	0.000238605398370261
Smp_053220	161630976509879	-0.354972462653329	0.0816153816760947	-434933287529184	1.36552e+09	0.000240767515858081
Smp_058720	14929993855374	-0.330118752849306	0.0759283037994185	-434776936044018	1.37529e+09	0.000242013415473935
Smp_156790	101454950971977	0.523663630257105	0.120571181284546	434319067523499	1.40428e+09	0.000246630382209972
Smp_004470	93748113376226	-0.370000522423497	0.0852465829032619	-434035605677444	1.42252e+09	0.000248923586473004
Smp_171300	364798010212391	-0.330115098074325	0.076058166192063	-434029788781278	1.4229e+09	0.000248923586473004
Smp_174170	501267738898581	0.370468831027144	0.0854328919548244	433637235671528	1.44853e+09	0.000252422689126623
Smp_192430	124658691219143	0.496302924888315	0.114443034559727	433668092424882	1.4465e+09	0.000252422689126623
Smp_091640	243486543802367	-0.347401229477706	0.0801536087233989	-433419324483005	1.46296e+09	0.000254440759848687
Smp_062300	829509036671234	-0.423045302181581	0.0976762393604807	-433109735746791	1.48368e+09	0.000257046942186548
Smp_096410	215217707465806	0.482969364416929	0.111501971929968	433148720204043	1.48106e+08	0.000257046942186548
Smp_143780	503325719487004	-0.385159909981028	0.0890737229453673	-432405761480592	1.53185e+09	0.000264880384616409
Smp_200890	655744539080093	0.644398790057652	0.149198226120758	431907809370394	1.56682e+09	0.000270405334280203
Smp_019750	619354914746751	-0.369148462608789	0.085510441081597	-431699869559244	1.58165e+09	0.000272439372186283
Smp_171470	204064973233477	0.440559997376954	0.102102460072443	431488131690823	1.59689e+08	0.000274535783387199
Smp_176680	200825996323492	0.446117473445474	0.103756339830589	429966471614057	1.71057e+09	0.000293516257700252
Smp_097320	468660482758297	-0.373287102395988	0.0869115075926814	-42950250517507	1.74674e+09	0.000299149432521302
Smp_051300	150897484791106	-0.322747502292853	0.0751542250890439	-429446916537902	1.75112e+09	0.000299327582838142
Smp_100110	582807258242695	-0.353505519100758	0.082384472744305	-429092409437305	1.77931e+09	0.000303567455962757
Smp_018310	214833118420846	0.457583853166967	0.106705786168909	428827591825844	1.80065e+09	0.000306624554997489
Smp_168080	452754038540265	-0.373568766697274	0.0871687495789546	-428558134080962	1.82262e+09	0.000309776135104494
Smp_004040	63407630162808	0.351313918914745	0.0820544702822205	428147202347935	1.85661e+08	0.000314955716816432
Smp_130870	326125977053572	0.398606502712259	0.0931699861168248	42782715692632	1.8835e+08	0.000318913467620838
Smp_056760	702615728681478	-0.308773087729234	0.0722121552439667	-427591569156262	1.90353e+08	0.000321697001482418
Smp_157240	158297392891374	0.484380579783567	0.113375871874684	427234271079265	1.9343e+09	0.00032628105493278
Smp_063330	351698328547429	0.337817716065984	0.0792284368181003	426384426644155	2.0094e+08	0.000338311140260644
Smp_055340	105520270188311	-0.336951357059106	0.0791202479225133	-425872473742878	2.05596e+06	0.000342928757638326
Smp_083540	178967680667773	-0.329504158572837	0.0773652985332801	-425906917984806	2.0528e+09	0.000342928757638326
Smp_133730	337617499315281	-0.391063461783865	0.0918099557441394	-425948862096939	2.04895e+09	0.000342928757638326
Smp_203550	337617499315281	-0.391063461783865	0.0918099557441394	-425948862096939	2.04895e+09	0.000342928757638326
Smp_213200	519971762039682	-0.364967720500609	0.085692437983984	-425904232726839	2.05305e+09	0.000342928757638326
Smp_093620	730298215329025	-0.574235273476536	0.13497220653019	-425447051832921	2.09544e+09	0.000348216693753165
Smp_124910	460264507893091	0.323387907688766	0.0760053505352242	425480450272897	2.09232e+09	0.000348216693753165
Smp_084060	728371060738222	-0.394410139332087	0.0928335854140646	-424857165187474	2.15138e+08	0.00035684992784568
Smp_053820	368818356564628	-0.316410860574198	0.0745440079541819	-424461830344135	2.18966e+09	0.000362528072643868
Smp_003970	166349135622693	-0.322787137962567	0.0761080666893313	-424116853841742	2.22359e+09	0.000367466846481327
Smp_152760	104893947231277	-0.334860594453505	0.0790024472925532	-423861039663095	2.24908e+09	0.000370993957222564
Smp_155950	322448309966586	0.408337400253685	0.0965006010527309	423144929460653	2.3219e+09	0.000382303104292037
Smp_007900	193557320577179	-0.372276928679861	0.0880592271343226	-422757433598642	2.36224e+09	0.000388231129552632
Smp_176020	229404220119578	0.367470782622024	0.0869575868628878	422586223789123	2.38028e+09	0.000390478586758145
Smp_030000	484634984330965	-0.301957449278099	0.0715669316975225	-421923145391116	2.45137e+09	0.000401405444948898
Smp_175280	480541712416527	0.369425748894609	0.0875807708720947	421811483520884	2.46353e+09	0.000402661857181571
Smp_148760	140356329107662	0.327299533237073	0.0776738613642993	421376673553026	2.51147e+07	0.000409003767782211
Smp_198420	123125006515438	-0.319077102374358	0.0757169475155175	-421407773086687	2.50801e+09	0.000409003767782211
Smp_001180	184380680274827	0.326581828069322	0.0776099960256032	420798666142934	2.57656e+09	0.000418843091237737
Smp_003410	288373178065903	-0.320448317310367	0.0762408464252825	-420310545246126	2.63278e+08	0.000427206482685689
Smp_143930	831341958737972	0.351131314226459	0.0835661200208769	420183818680031	2.64756e+09	0.000428828697069571
Smp_129430	105378810270881	0.337589095818493	0.080371719309949	420034682245131	2.66506e+09	0.000430413860918489
Smp_167400	120370540846515	0.323998805849882	0.0771391613025809	420018574714582	2.66696e+09	0.000430413860918489
Smp_047680	901492566611218	-0.653582311534204	0.155673244787684	-419842415712216	2.68779e+09	0.000432994978261229
Smp_195130	868827145345387	-0.540041857828699	0.128689702601461	-419646519427553	2.71113e+09	0.000435971286774751
Smp_212860	909629402700018	0.351943459186355	0.0839407729479493	419275933287618	2.75582e+09	0.000441571706682023
Smp_212870	909629402700018	0.351943459186355	0.0839407729479493	419275933287618	2.75582e+09	0.000441571706682023
Smp_136590	282049994714595	-0.458450430595777	0.109467689022823	-418799770679543	2.81426e+09	0.00044932903826872
Smp_156390	124117640599731	0.317971309565313	0.0759229509979018	418807890612814	2.81326e+09	0.00044932903826872
Smp_045060	715780483749093	-0.342108363761194	0.0817062279944064	-418705369417635	2.82599e+09	0.000450398423780477
Smp_157520	732011100285195	0.343048726746311	0.0820109384859846	418296306662723	2.87734e+09	0.000457768168029
Smp_213160	142782631408095	-0.459964588172588	0.109978350681798	-418231938668923	2.8855e+09	0.000458252548919086
Smp_024220	567329292891045	-0.362686502080426	0.0868300509483332	-417696981769868	2.95418e+09	0.000468329359333263
Smp_025800	721501528768022	-0.349467405164027	0.0836907125918127	-417570115418297	2.9707e+09	0.00047011528172895
Smp_061680	648110600973154	-0.392386987996013	0.0941065985776173	-416960121741495	3.05133e+09	0.000482024160469153
Smp_019730	820470063251432	-0.346678899476903	0.0833459464214962	-415951722143369	3.18921e+09	0.000502918165014001
Smp_056680	56574685743424	-0.632876352453047	0.152374047652914	-415343926476671	3.27515e+09	0.000515562984098033
Smp_129490	176189276546796	0.454454782917021	0.109435738494458	415270906167491	3.28562e+09	0.000515586907410959
Smp_142910	901182450337317	-0.360819377097776	0.0868894462561106	-415262603969468	3.28682e+09	0.000515586907410959
Smp_026270	101197684794502	-0.358026167857832	0.0862495893217136	-415104779829598	3.30957e+09	0.00051824799960237
Smp_013560	83443781493705	-0.557460886067139	0.13434758101015	-414939280540542	3.33358e+09	0.000521097857622586
Smp_038530	205997261708719	0.319329337508874	0.0769913938950208	414759782040426	3.35982e+08	0.000524284000479367
Smp_030920	111622922789525	-0.330578546506374	0.0797406012286811	-414567411597935	3.38815e+09	0.000527786041074577
Smp_073290	254966420549289	-0.301302791320105	0.072713423176007	-414370247142381	3.41743e+09	0.000531422338965213
Smp_050430	474044236909751	-0.355130900144424	0.0857583567255403	-414106465776833	3.45697e+08	0.00053663992900748
Smp_015530	754746449801675	-0.29522159962663	0.0713267552663066	-413900223730053	3.4882e+09	0.000540549602039705
Smp_136780	41426472948977	-0.370020767317066	0.0894201814166176	-413800063313563	3.50345e+09	0.000541976475167686
Smp_151590	262103222457401	0.438947358487133	0.106132455892818	413584473095038	3.53651e+09	0.000546147307447641
Smp_067540	525621102275771	-0.358849441219107	0.0868849365127808	-413016865318559	3.62497e+08	0.00055884466308461
Smp_060130	113633367618607	-0.457526779455843	0.110822755571746	-412845518138774	3.65209e+07	0.000562057298733917
Smp_016670	356750327978738	-0.421374197508218	0.102105702439712	-412684294255765	3.67777e+09	0.000565039801530386
Smp_074230	25316711985627	0.403963621888062	0.0980188292417093	412128593060327	3.76763e+09	0.000577854509954944
Smp_015020	584378553747636	-0.374439959684712	0.0908834015705843	-412000379842632	3.78866e+09	0.000578109733093549
Smp_038560	137135384814295	-0.38398874192742	0.0931835576513072	-412077786688833	3.77595e+09	0.000578109733093549
Smp_129480	176898701446902	0.450159109773442	0.109258159436767	412014180079588	3.78639e+09	0.000578109733093549
Smp_900100	116195253351048	0.534908681895698	0.12994546891012	411640887814012	3.84821e+09	0.000586198131880499
Smp_082810	162715635680062	-0.367036714635518	0.0892354892559517	-411312492031905	3.90339e+09	0.000593593652729478
Smp_091300	722120257494356	-0.344580652258031	0.0838128838055636	-411130886579943	3.93422e+09	0.000597268678143824
Smp_151940	770985174582107	0.550271073134663	0.133902408599046	410949346536686	3.96528e+09	0.000600964587172711
Smp_070690	496578704865724	-0.382871716289972	0.0931850551639814	-410872446892066	3.9785e+09	0.000601950332382149
Smp_063380	10325766197288	-0.51273811571372	0.124946668355817	-410365576338195	4.06672e+09	0.000614260532182464
Smp_162230	153962352786689	0.338461810981749	0.0824878375825591	410317230880243	4.07524e+09	0.000614509773873302
Smp_189490	259392983922923	0.48373653668449	0.118061269580915	409733470088559	4.17934e+09	0.000629149323291207
Smp_176690	435339363345888	0.385309849439705	0.0941278138932947	409347496242184	4.24956e+09	0.000638646097437911
Smp_135560	406083913775991	-0.460383463515773	0.112553328563417	-409035849398601	4.30707e+09	0.000646204686006039
Smp_174160	116280610804221	0.559672592667642	0.136857326310066	408946022662783	4.32378e+09	0.000647627345251862
Smp_144130	156646854047992	0.447113416487046	0.109362455422044	408836300137534	4.34428e+09	0.000649611261161463
Smp_186630	526981700503379	0.629313894273068	0.153942881084851	408797009539012	4.35164e+09	0.000649627670840515
Smp_084460	137482160877438	-0.348196482359008	0.0853655885856871	-407888574457026	4.52521e+09	0.000674413939245547
Smp_197310	918993853025427	-0.506931724997674	0.124439668892952	-40737148331193	4.62691e+09	0.000688426251778349
Smp_066940	543076532257342	-0.33870434651632	0.0832119070336052	-407038317700775	4.69359e+09	0.000696107908069154
Smp_168070	315534211775888	0.409149441994624	0.10051926462065	407035848838243	4.69408e+09	0.000696107908069154
Smp_135540	874456462396423	0.342328467520913	0.0841227496208403	406939227573828	4.71359e+09	0.000697845456060032
Smp_095140	288600173564945	-0.382316104157465	0.0941903692140469	-40589723487404	4.92891e+09	0.000728519650815318
Smp_085650	285575790745092	-0.419444551731544	0.103450655244402	-405453740955632	5.02336e+09	0.000741256106467029
Smp_126480	108498809393544	0.356502099328093	0.0879916162466078	405154621014064	5.08803e+09	0.000749563516484888
Smp_194070	262626759104854	0.417146710256882	0.102974279054229	405097966296227	5.10036e+09	0.000750147144300343
Smp_021220	745247183850242	-0.394232001902361	0.0974351576081484	-404609600456367	5.20789e+09	0.000764705806157747
Smp_056500	996508677105753	-0.31732703376579	0.078443470814886	-40452956819648	5.22571e+09	0.000766067218851208
Smp_058470	150751084140146	0.480053751868514	0.118683520071515	404482232730583	5.23628e+09	0.000766362387324454
Smp_034310	566531617687454	0.606693433393868	0.150015836985722	404419590347392	5.2503e+09	0.000767160554389251
Smp_045470	149292296538211	0.716622697350241	0.177402844366728	40395220263145	5.35602e+09	0.000781333963683607
Smp_095150	251163372846062	-0.307635699701535	0.0761748848014217	-403854499423927	5.37838e+09	0.000783319182237825
Smp_068530	236494472662783	-0.395112890201811	0.0979072263869495	-403558455062595	5.44665e+09	0.000791975036677814
Smp_077090	102557152823446	-0.321554444879523	0.0797708713790577	-403097570981205	5.55458e+09	0.00080635914424912
Smp_054240	199919299560897	-0.405857707874486	0.100698785847991	-403041312223113	5.56789e+09	0.000806983756046516
Smp_072110	669559402997517	-0.286540657780322	0.0711587664397267	-402677944147654	5.6546e+09	0.000818227420234828
Smp_053940	566540148274072	-0.328963962703264	0.081710040213803	-402599193247849	5.67356e+09	0.000818327011465688
Smp_145230	209533301702387	0.428896552912532	0.106526491716284	402619616963287	5.66864e+09	0.000818327011465688
Smp_136480	250258633939002	0.506051770952191	0.125901581710286	401942345821098	5.83407e+09	0.000840125286219922
Smp_212910	334822667158536	-0.366566602589582	0.0912190278677273	-401853222028549	5.85618e+08	0.000841955155638774
Smp_073270	241921068677844	0.369752817120574	0.0920864924086498	401527745762898	5.93759e+09	0.000852291593174512
Smp_009690	788254091594907	-0.281730235080807	0.0701793978646707	-40144293575171	5.95898e+09	0.000853993157284443
Smp_032820	829067208564915	-0.315944164072083	0.0787189489444827	-401357193291422	5.98068e+08	0.000855733542095092
Smp_151740	247230724387829	0.418646805758718	0.104331173437975	401267226240491	6.00352e+09	0.000857632585398664
Smp_200280	272789245334421	-0.436494536570151	0.108822125044996	-401108263957966	6.04409e+09	0.000862053456131486
Smp_053510	164138985998811	-0.316149278760005	0.0789042287830715	-400674695939533	6.15608e+09	0.000873850509068623
Smp_103610	290201608872324	-0.351543273307907	0.0877284572775263	-400717491470084	6.14494e+09	0.000873850509068623
Smp_159630	395671113360959	0.391743402473074	0.0977629963966855	400707237821891	6.1476e+09	0.000873850509068623
Smp_177230	687843693060518	-0.538870045263075	0.134555932496456	-400480332056164	6.20691e+09	0.000879672380075317
Smp_004280	342066430115873	-0.385933070007494	0.0963862511132415	-400402615051469	6.22735e+09	0.000881174609612409
Smp_035560	652538137693515	-0.379172294385301	0.0947847639615605	-400035067386013	6.32487e+09	0.000893562299538487
Smp_148770	164462806445692	0.312970966063775	0.0783068007362305	399672778253309	6.42241e+09	0.000905913551173168
Smp_151600	285496489812683	0.451480696635441	0.113035569596054	399414713659478	6.49275e+09	0.000914396139481727
Smp_161370	101898129047161	0.312243269786553	0.0782169560884426	399201510006971	6.55142e+09	0.000921209872781971
Smp_036780	228423898519076	0.397242111919425	0.099521383571455	399152521462094	6.56497e+09	0.000921668373938397
Smp_210310	270333374609714	-0.318072994569922	0.0797924040538247	-398625656591776	6.71239e+09	0.000940890487462649
Smp_022730	333857048694177	-0.476074357237588	0.119481971690879	-398448695230168	6.76261e+09	0.000946448018211273
Smp_110040	916404254699761	0.351403431559379	0.0882494632723614	398193279062621	6.83571e+09	0.000955186658871217
Smp_144290	719388000121183	0.346838639743408	0.0873442858110107	397093681083927	7.15906e+08	0.000997201713207021
Smp_178630	10914985687883	-0.564402898671341	0.142146210441042	-397057998887307	7.16979e+09	0.000997201713207021
Smp_181730	10914985687883	-0.564402898671341	0.142146210441042	-397057998887307	7.16979e+09	0.000997201713207021
Smp_067890	44141006698839	-0.344489319025539	0.0867764096043831	-396984987735813	7.19179e+09	0.000998711469655507
Smp_170940	243441046872388	0.39906776030447	0.1005755318494	396784141198504	7.25266e+09	0.00100560444942063
Smp_153550	517583492282138	0.369500417525798	0.0931624073074377	396619654005333	7.30287e+09	0.00101100096373479
Smp_008230	101661968781285	-0.343035564061209	0.0865479870056425	-396353024408118	7.38495e+09	0.00102078703046546
Smp_130560	157025002188911	0.443481051297543	0.111993747095717	395987332148566	7.49895e+09	0.0010349479726624
Smp_097750	180516019928864	-0.316140855949448	0.079854099579175	-395898091163116	7.52703e+09	0.00103722406909413
Smp_036020	179144007892088	0.315537913697527	0.0797974491479321	395423559357854	7.67797e+09	0.00105639940047074
Smp_205770	505761487863024	-0.580761153942678	0.146906527671996	-395326989988739	7.70904e+09	0.00105904705463579
Smp_166230	215913714069787	0.397553316917373	0.100656461873486	394960551481585	7.82801e+09	0.00107374400976526
Smp_165650	272826306654076	0.404173946435565	0.102342319518029	394923574469468	7.84011e+09	0.00107375953597693
Smp_098960	221047860149415	-0.330015942080457	0.0835725670584017	-394885491371633	7.85259e+09	0.00107382704257796
Smp_024110	100886187782186	-0.281229032393585	0.0712723058965031	-394583883397805	7.95211e+09	0.00108577806300099
Smp_032060	970195573805374	-0.314741589497019	0.0797882143155284	-394471278994101	7.98957e+09	0.00108923227537376
Smp_046870	826269882869516	-0.334513111649232	0.0849333712118264	-393853566479713	8.19804e+09	0.00111595521191305
Smp_070240	884988920991679	-0.318883315759447	0.0810360501569039	-393507969776436	8.31691e+09	0.00112961696288067
Smp_141890	121377233184224	-0.315201063466803	0.0801042466917935	-39348858079842	8.32363e+09	0.00112961696288067
Smp_196930	694262593431473	0.35407546824915	0.0900016863349525	393409815602137	8.35097e+09	0.0011316126604795
Smp_038300	185597928659098	-0.43464965703506	0.110564616352645	-393118224775229	8.45292e+09	0.00114369744526659
Smp_080130	914207061548935	-0.309610836953302	0.0787987813140594	-392913230116239	8.52529e+09	0.00115175034069859
Smp_076230	184965146103164	-0.328886900216525	0.0837381029108819	-392756569332054	8.581e+09	0.00115753019535015
Smp_076150	149670273275359	0.388053979854157	0.0988202105088743	392686858139519	8.6059e+09	0.00115914317154277
Smp_158990	202845410092107	0.419566759814175	0.106859787896954	392632970803542	8.62519e+09	0.00115999749169276
Smp_012570	166643273874744	-0.322791141774287	0.0822451091578477	-392474573964969	8.68214e+09	0.00116590584469372
Smp_001040	363033876750273	-0.306453988721097	0.0781074927279848	-392349028265887	8.72753e+09	0.00117000711674536
Smp_073140	569803940272975	-0.355108340290358	0.090515449133478	-392317934330414	8.7388e+09	0.00117000711674536
Smp_119310	30472183547568	-0.294616370990379	0.0751914094717007	-39182184914523	8.92058e+09	0.00119256211809004
Smp_092280	852316137611088	-0.317640359735769	0.0811692613300425	-391330849302928	9.10401e+09	0.00121527009388311
Smp_188320	299756716458125	0.396372430483653	0.101305769842795	391263430600981	9.12947e+09	0.00121685554425071
Smp_046160	602216395290391	0.325790330551325	0.0833368332984324	390931977682254	9.25564e+09	0.00123183873380202
Smp_173080	731078520586435	0.372324806594781	0.0953547008837222	390462979951877	9.43697e+09	0.00125410933083092
Smp_073890	139921161428917	0.458786734026111	0.117545053912839	3903071365013	9.49797e+09	0.00126034520791362
Smp_000755	182589449065926	0.311082295968776	0.0798707865798021	389481948644592	9.82719e+09	0.00130210250074373
Smp_079010	203268806574723	-0.316125695089881	0.0812474271820242	-389090099286028	9.98727e+09	0.00132135835111179
Smp_150940	570042511615793	0.373865448185335	0.0962181299997389	388560293352562	0.000102076230266982	0.00134852034587221
Smp_012460	869613575052436	-0.304703991052311	0.0785192648091765	-388062715300285	0.000104187457652003	0.00137236332086617
Smp_168770	331397097550116	-0.361119868851577	0.0930527507522403	-388080810005376	0.000104109964951167	0.00137236332086617
Smp_072980	874762278682081	-0.315153184075808	0.0812407417820005	-387925044950332	0.000104778832240137	0.00137409077653721
Smp_167790	352945543644668	0.426662941177325	0.109984138952087	387931337411474	0.000104751733500505	0.00137409077653721
Smp_177270	133106429303983	-0.454764465232417	0.117223308341401	-38794713412111	0.000104683733468963	0.00137409077653721
Smp_161920	696064649766469	-0.669753782485417	0.172727294893217	-387752140100075	0.000105526047657759	0.00138186667963531
Smp_101450	413373053566024	-0.281198122166019	0.0725987089129852	-387332125290348	0.00010736215689189	0.00140385815953381
Smp_194910	131155655878147	0.34127962155501	0.0881546488315419	387137406907688	0.000108223564107949	0.00141305898500714
Smp_160590	310338309924831	0.365688598548521	0.0945549865832081	386747026003453	0.000109970234965271	0.00143377495572624
Smp_085110	34400069648336	-0.279842163207272	0.0723662238562545	-386702729940891	0.000110170099210691	0.00143429299219501
Smp_009400	255198920616247	-0.329733468107665	0.085302832746724	-386544570080913	0.000110886517664703	0.00144152472964114
Smp_040540	847281541720477	-0.306129535008766	0.0792300865591359	-386380412168649	0.000111634752272753	0.00144891674515121
Smp_124990	709579022344316	0.324803828206117	0.0840700669944942	386348958455557	0.000111778661482582	0.00144891674515121
Smp_046930	344038669836238	-0.311996988561657	0.0807832976801138	-386214722004918	0.000112394798803298	0.00145479799549297
Smp_086600	501586927102708	-0.360374249267018	0.0933600463776646	-386004788182318	0.000113364809185735	0.00146101956241241
Smp_175900	131146458084028	0.303864596565468	0.0787149168223776	386031782579592	0.000113239639216791	0.00146101956241241
Smp_213900	445335039938073	-0.38599956490205	0.0999809645387544	-386073055688945	0.000113048512473638	0.00146101956241241
Smp_123470	103415308568137	-0.484376930983956	0.125544874466474	-385819758108328	0.000114226292120406	0.00147000703810701
Smp_158910	464871403494802	-0.356457081658266	0.0924076356853698	-385744185547538	0.000114579923873112	0.00147244243634357
Smp_213430	886053894207259	0.495270136559763	0.128459833205274	385544745156519	0.000115518143471852	0.00148237250870684
Smp_194110	238069145757928	-0.378923524266769	0.0983217104065671	-385391509870906	0.000116243919207767	0.00148955190893272
Smp_075360	32418944474287	0.373661242372964	0.0970138745171785	385162683412669	0.000117335731089311	0.00150139449052423
Smp_100380	15497573957741	-0.43854529486368	0.113881345798875	-385089666606321	0.000117686150387163	0.00150373016978291
Smp_171140	77468042327898	0.31802336865629	0.0826301200494473	3848758400278	0.000118718023453283	0.00151475403998726
Smp_032970	368853047571429	-0.3915208857996	0.101881104404555	-384291952946377	0.000121579341197353	0.00154905570285162
Smp_155700	421830582463203	0.373799329861201	0.0972929200476374	384199929119384	0.000122036188807179	0.00155266781696861
Smp_015220	153191636197015	-0.290535551857029	0.0756503725243119	-384050391508197	0.000122782014041696	0.00155994113442761
Smp_004780	115457070302302	-0.292797012726352	0.0762503607650896	-383994265454552	0.000123063052600604	0.00156129711351786
Smp_071810	685737578213331	0.623751222172872	0.162572549172359	383675611502883	0.000124670170216246	0.00157721852348435
Smp_134190	100119361653568	0.468826061180157	0.122191823583014	38368038665177	0.000124645941614494	0.00157721852348435
Smp_180440	422406671265083	-0.346876335183918	0.0904872258281723	-383342877416319	0.000126369402696041	0.00159646084618961
Smp_092880	369152562047332	-0.295083875262906	0.0770300525009544	-383076300329991	0.000127746505394815	0.00161158513918501
Smp_203140	212017853487312	-0.286254834089591	0.0747719816270482	-382837030476721	0.000128994575733496	0.00162378625438475
Smp_212400	278254507374348	0.366375495109164	0.0957040137429803	382821452079419	0.000129076232345868	0.00162378625438475
Smp_175300	38453418972974	0.362116318835863	0.0946419956258773	38261695185224	0.00013015267937187	0.00163503162571366
Smp_080150	368177169386975	-0.354786744797353	0.0927382244961699	-382567972079308	0.000130411751620127	0.00163599167963792
Smp_210790	226856647086899	-0.316435616504655	0.082764718003181	-382331534667336	0.000131669206512809	0.00164945605976956
Smp_087690	137680153087936	0.451490433108733	0.118265068634914	381761443442349	0.000134748291754945	0.00168332001289964
Smp_111340	229030391264327	-0.420824978283666	0.110227465760181	-381778693160961	0.000134654138331631	0.00168332001289964
Smp_042550	111847954019797	-0.306557740349844	0.0803908146632336	-381334287547713	0.000137099700005071	0.0017103092102304
Smp_066620	817756450142296	-0.359621499017928	0.0943522610898278	-381147727530929	0.000138138756832279	0.00172087461049613
Smp_029040	620149048873255	-0.332484022838699	0.0872783462088192	-380946749429932	0.000139266413878611	0.00173251287376489
Smp_174940	182241429741978	-0.394285282855871	0.103632490416008	-380464930711504	0.000142005235875624	0.00176413439353394
Smp_181220	495697915146863	-0.325257481644785	0.0855102769564404	-380372387064626	0.000142537059600349	0.00176828870199491
Smp_202320	324200175943541	-0.644514197627651	0.169464569935704	-38032386231068	0.000142816667541606	0.00176930690341655
Smp_069900	237633077556193	-0.290155236046334	0.0763003779302159	-380280208194656	0.000143068651341494	0.00176998053876486
Smp_046130	773377131713642	0.31062591064197	0.0817362884020818	380034274512101	0.000144496091354472	0.00178517446932691
Smp_204720	563184067892543	0.586717010401177	0.154410431917569	379972391188176	0.000144857378596001	0.00178717292022643
Smp_024520	588331316182974	-0.31561706151561	0.0830716596012181	-379933497212787	0.000145084884565595	0.00178751762180748
Smp_098590	399255259570125	0.366098757966893	0.0963756725438212	379866358702121	0.000145478395681909	0.00178990383258635
Smp_156680	152002969831408	0.42576263028258	0.112159426419129	379604857010899	0.000147020706343085	0.00180639844542525
Smp_142600	369937238128242	0.275065665247576	0.0727548858070656	378071743493635	0.000156377077653385	0.00191872532128955
Smp_140900	388647473967867	-0.335289127799892	0.0887705182077651	-377703244916467	0.000158708060941685	0.0019420056036266
Smp_144770	788655958714377	-0.30928968896141	0.0818798422078448	-377736058865753	0.000158499173402794	0.0019420056036266
Smp_098300	153566906855307	0.426960142294888	0.113117851661431	377447180992093	0.00016034703817329	0.00195938393031126
Smp_156410	126449972047643	-0.292584635616176	0.0775506462886314	-377282008105028	0.000161412689418637	0.00196971860915904
Smp_180740	266273510447154	-0.27615680038204	0.0732732872122734	-376886053415361	0.000163994481718861	0.00199850145953175
Smp_150550	847089436598786	0.508610868367471	0.135047244471757	376616990858957	0.000165771001289664	0.00201740605781456
Smp_129000	96706189790809	0.476123205595769	0.126471399983163	376467095057977	0.000166768544174241	0.00202130696910512
Smp_153210	313700355236484	0.376409681754494	0.0999741706752842	376506930952267	0.000166502890381292	0.00202130696910512
Smp_154790	53620122046129	0.316813578793462	0.0841531746371597	3764725218739	0.000166732330899316	0.00202130696910512
Smp_173920	754308104209755	-0.372659782437128	0.0990911008781749	-376077951636933	0.00016938468278687	0.00205024135638107
Smp_129080	503917627894442	-0.361319522155594	0.0960895471363626	-376023753804187	0.000169752092610257	0.00205191564576258
Smp_201700	44356069455996	0.421856792754167	0.112242167028065	375845196082758	0.000170967854476523	0.00206104854986032
Smp_201710	44356069455996	0.421856792754167	0.112242167028065	375845196082758	0.000170967854476523	0.00206104854986032
Smp_056620	55112724681751	0.364635775729717	0.0970296277988585	375798386535712	0.000171287923085812	0.00206213162241884
Smp_121660	39593930607979	0.448015310520414	0.119240270447729	375724835945261	0.000171791977065983	0.00206542381017451
Smp_210860	952998536292758	0.312636370750706	0.0832166945615197	375689484421402	0.000172034742837715	0.00206556996192682
Smp_147420	922173936537562	0.307105909660997	0.0817556093478844	375638946502383	0.000172382356934131	0.00206697291975771
Smp_147820	49898171458839	0.338417151006332	0.0901093708318391	375562661110887	0.000172908320847554	0.00207050779389244
Smp_212260	19135354763569	-0.277825283013371	0.0740114605634616	-375381435386142	0.000174163873623154	0.00208275809885526
Smp_034190	192348917516696	-0.279255481031831	0.0743995435901955	-375345691056943	0.000174412524669204	0.00208295064461608
Smp_058170	381970160389183	-0.286557363667653	0.0763588996990729	-375276968103211	0.000174891525738693	0.00208589000804457
Smp_074260	271583210454316	0.393593415551994	0.104908673329036	375177192754622	0.000175589165321353	0.00208864827859675
Smp_168600	242010174840318	0.366796819257423	0.0977644326943568	375184317188388	0.000175539263907877	0.00208864827859675
Smp_035030	402746287788407	-0.288369365403234	0.0768860806016996	-375060561217968	0.000176407982531827	0.0020956051718005
Smp_124540	175045219008494	0.396212890457184	0.105701267499677	374842137496973	0.000177951104270433	0.00211113647807983
Smp_080100	130683611045661	-0.291901081623194	0.0779174190082073	-374628786911495	0.000179470632081828	0.00212634715814409
Smp_026230	153767176964334	0.345921759880797	0.0926635910619894	373309253306819	0.000189143067856253	0.00223798475401382
Smp_045010	13906270443189	0.35188049874925	0.0942726090591833	373258470579024	0.000189524931416123	0.00223954460513748
Smp_040970	683475940961603	-0.264181135267516	0.0707882298424285	-373199239274059	0.000189971239954563	0.00224186086465483
Smp_032180	247744435154316	-0.270643549286981	0.0726230744656199	-372668812603224	0.000194012276416994	0.0022865367892987
Smp_165460	686724154131346	-0.30473588193292	0.0819607980944055	-371806874771904	0.000200751643863189	0.00236285476226358
Smp_210670	113285800525329	-0.286403335497699	0.0770399298134207	-371759600756809	0.000201127561897362	0.00236417266655469
Smp_028100	103147159433627	-0.290308769822419	0.0781348570690116	-371548346938176	0.000202815525192726	0.0023746649139232
Smp_096720	548143706292562	-0.312266346686804	0.084042692533903	-371556809131067	0.000202747655372767	0.0023746649139232
Smp_137190	187118627993463	-0.400942153026135	0.107902624419595	-371577758356472	0.000202579726855316	0.0023746649139232
Smp_006810	577020012974007	-0.320445146122635	0.0862643053441551	-371468992701217	0.00020345301392948	0.00237901911979941
Smp_019430	125083841100715	-0.298628726760463	0.0804461423549306	-371215720255304	0.000205500280746577	0.00239670053990506
Smp_074040	111064125242336	-0.293717744751995	0.0791192155320061	-371234399604452	0.000205348632242178	0.00239670053990506
Smp_146290	474525506918828	-0.344808785355787	0.0931441904236701	-370188182201606	0.000214006299011104	0.00249265854387836
Smp_197370	712552523945483	-0.364035143877937	0.0983896749349032	-369993237724172	0.000215656923769517	0.00250862216390073
Smp_103420	393222120093067	0.449645314491273	0.121594670948979	369790313162607	0.000217387810661225	0.00252547680945861
Smp_148460	14320360544705	0.292982149377927	0.0793327003145692	369308177102503	0.000221552743401828	0.00257052839721525
Smp_114430	342053513014004	0.34657020738042	0.0938834886230461	369149264118148	0.000222941848113978	0.00258329900848241
Smp_128790	13588794795472	0.316508721051177	0.0857645522337099	369043751535815	0.000223868676305295	0.00258422467022595
Smp_163350	444132491869861	0.555390452900046	0.150495335894943	369041638132725	0.000223887277447286	0.00258422467022595
Smp_198920	335118098361136	0.378149209558295	0.102455758449772	369085364531932	0.000223502714403081	0.00258422467022595
Smp_042590	460173931463436	-0.318020531810792	0.0861970975080111	-368945754561208	0.000224732725531639	0.00259064481671414
Smp_026910	300914708833089	-0.268613969104603	0.0728368195912072	-368788712374023	0.000226123913056585	0.0026033314771823
Smp_054840	162344299520433	-0.406034814002298	0.110120589652292	-36871834348541	0.000226749908006349	0.00260384477693957
Smp_114180	114369315022736	0.440331704366268	0.119419093817587	368728057038246	0.000226663400497846	0.00260384477693957
Smp_130850	249988356707695	-0.298176108081883	0.0809127581515187	-368515565275272	0.000228562913143085	0.00262130347378055
Smp_023700	892439129518191	-0.331470368366679	0.0899583080982218	-368471101084693	0.000228962274415617	0.00262252569301877
Smp_179710	97802039313837	-0.46963547266159	0.127477238745486	-368407315128027	0.00022953632055781	0.00262574306926731
Smp_134640	519287028626421	0.317102456420123	0.086145649266587	368100373170112	0.000232317604448529	0.00265416936612943
Smp_900080	972333819197688	0.466085650756296	0.126708618639377	367840527156888	0.000234696827195361	0.00267793564482656
Smp_066150	592845542738569	-0.320474372715263	0.0871546021432998	-367707917693593	0.000235919830020307	0.00268846554388281
Smp_147590	192738755680148	0.286244561047074	0.0778552079288567	367662701907676	0.000236338202044038	0.00268981102377185
Smp_016900	454317998953392	0.332580518197496	0.0904674156179591	367624647974882	0.000236690846360254	0.00269040597823451
Smp_155550	587623999786061	0.332557418676675	0.0904710063220613	367584524806574	0.000237063200889956	0.00269122318171272
Smp_145410	102781923327558	0.288511055280352	0.0785721992339919	367192286957824	0.000240732343911558	0.00272941722077953
Smp_130570	143595076272481	0.284773064401825	0.0776412245248661	366780748429104	0.000244639266396982	0.0027667094812093
Smp_213000	414483008751113	0.362953580939952	0.0989540073497438	36679017925684	0.000244549073193997	0.0027667094812093
Smp_166080	287676954656725	-0.291488078625106	0.0794839465607561	-366725724171607	0.000245166121989479	0.00276917144345494
Smp_002880	196423196409356	-0.26891372121941	0.0733932239434026	-366401292613584	0.000248294246131349	0.00280097174130792
Smp_119110	558613347463566	0.363164620460028	0.0991568281835344	366252760513707	0.000249738830228548	0.00281372415390831
Smp_179320	365962736163548	-0.349455042847724	0.095458640961161	-366080052396625	0.000251428454883698	0.00282920184722774
Smp_059790	845106254645953	-0.269199322731584	0.0735687511364632	-365915308569319	0.000253050149629475	0.00284387727757994
Smp_059910	462021721143542	-0.31883350376949	0.0871489888972704	-365848769795052	0.000253707916630916	0.00284769650283599
Smp_072870	163386408146136	-0.433962330828145	0.118661364057467	-365714935333104	0.000255035791947687	0.00285901825841731
Smp_046250	933223893298943	-0.303147375643855	0.0829301687240725	-365545350151758	0.000256727739906955	0.00287438795793325
Smp_124980	160581819554227	0.420858050028622	0.115143931486312	365506062365652	0.000257121212212868	0.00287519937302205
Smp_000680	399549050587833	-0.325725454328881	0.0891416347054631	-365402155126642	0.000258164584013422	0.00288326705611997
Smp_121430	842797214279382	-0.297937669723236	0.081585335368379	-365185322065503	0.000260354686060649	0.00290410575721698
Smp_178210	341668215030859	0.339293878906744	0.0929475785848276	365037889176523	0.000261853754255187	0.00291357028181827
Smp_182090	187987163958084	-0.640657052894618	0.175489869264558	-365067827322159	0.000261548695914076	0.00291357028181827
Smp_174320	361830614916996	0.327308889952675	0.0897186218615904	364817117295467	0.000264113657650374	0.00293349659952351
Smp_194390	598786272560484	0.373293391768848	0.102328504826489	364799028776795	0.000264299626640111	0.00293349659952351
Smp_139340	447937224763788	-0.327773842646794	0.0898836494251339	-36466459110542	0.000265685638821306	0.00294523052836936
Smp_159130	636707716989567	-0.52135891696277	0.143012120152335	-364555756817971	0.000266812675551964	0.00295406815193935
Smp_009310	173683660176206	-0.320909534245415	0.0880498795749016	-364463342590294	0.000267773190755889	0.00296104255506235
Smp_133070	378073654636304	0.573204710764543	0.157371802463027	364235969718408	0.000270150226117497	0.00298364435922864
Smp_212240	241195970516711	0.439631471785037	0.120726287095033	364155547531225	0.000270995712377871	0.00298929630020762
Smp_155080	19627477180047	-0.361995192962086	0.0994253117175062	-364087561516137	0.000271712389882832	0.00299351522285428
Smp_061230	113913422016384	-0.315961217228849	0.0868147281353621	-36394886445558	0.000273179983240226	0.0030022982943346
Smp_157560	627704632384139	0.302719145443187	0.0831692819108904	363979510809685	0.00027285506737386	0.0030022982943346
Smp_017280	187279736312851	-0.304971244477426	0.0838130389984461	-363870882289664	0.000274008394474698	0.00300715459987584
Smp_046740	110029885142192	-0.284799373283977	0.0782751085496421	-363844111571378	0.000274293324561635	0.00300715459987584
Smp_058690	247783106510906	-0.283916033241674	0.0780502530723712	-363760554342361	0.000275184440264686	0.00300955681495824
Smp_123810	179790712324023	0.424588667012297	0.116711934065554	363791989578219	0.00027484887391768	0.00300955681495824
Smp_137030	272647775854519	0.393572264400657	0.108224428300261	363663057021395	0.000276227653130797	0.00301728181596653
Smp_123000	737460604648868	0.289879719543532	0.0797787284981634	363354649792651	0.000279552040264773	0.0030498753040823
Smp_214100	240808930129785	-0.275764967981117	0.0759168828877153	-36324590458882	0.000280733141599095	0.00305903497482128
Smp_199560	265335479047693	0.26502581358046	0.0730625029839272	362738481103997	0.000286306434870166	0.0031159741641945
Smp_151810	179708743815795	0.437229649408582	0.120606952874164	362524414214137	0.000288688591571319	0.00313808703240813
Smp_052870	110168061804291	-0.287882200808054	0.0794403144167481	-362388043050546	0.000290215811602417	0.00315086427214891
Smp_153640	264615565088192	0.363384418239262	0.100310145660749	362260881833665	0.000291646705652783	0.00316256603212103
Smp_049740	727567943869414	0.29114364401458	0.0803898713490697	362164585076113	0.000292734688782715	0.00317052552288607
Smp_034300	556686989031327	0.315120161314568	0.0870617686606836	361950102969679	0.000295171636591501	0.00318536427584346
Smp_140710	556686989031327	0.315120161314568	0.0870617686606836	361950102969679	0.000295171636591501	0.00318536427584346
Smp_194780	165979374767001	0.446657153495489	0.123384182243912	36200519821294	0.000294543836632401	0.00318536427584346
Smp_001590	403601217292131	-0.33523123865346	0.092703393240228	-361617009837768	0.000298993944371117	0.00322273015611564
Smp_158930	657312985653916	-0.372736821850443	0.103136599183771	-361401117353396	0.000301496059579089	0.00324579351640613
Smp_071640	262689929763707	-0.3334234957645	0.0922829764843485	-36130552835067	0.000302610152758268	0.00325143840832241
Smp_085240	13118036085447	-0.28773396388492	0.0796398710103675	-361293859764618	0.00030274641426157	0.00325143840832241
Smp_149830	199437863842086	0.404577476645822	0.112044523616238	361086346380958	0.000305179297838325	0.0032736418811232
Smp_032500	17984025182994	-0.382447234905311	0.105980300008284	-360866344854108	0.000307778578006487	0.00329757502775611
Smp_166120	97277149982208	-0.296817556102987	0.0822681364519572	-360792852377691	0.000308651487927517	0.00330297655599375
Smp_079280	860348552950955	-0.544357062594701	0.150903721108872	-360731371363577	0.000309383511381237	0.00330685932152953
Smp_172140	197930727727384	0.406024354678152	0.112604771771907	360574732570478	0.000311255883700958	0.00332290697295528
Smp_044750	243361247941017	0.326891312645352	0.0907005496420594	360407201428652	0.000313270195370948	0.00334042992849713
Smp_078930	252915992202666	-0.612789036876083	0.170076724306746	-360301528250787	0.00031454702734349	0.00335005674662978
Smp_153320	262288416119404	-0.298976546534359	0.0830030489020564	-360199475186931	0.000315784741148911	0.0033592445682551
Smp_142570	152047993283227	0.406448504655673	0.112910128013176	359975240315237	0.000318520325373777	0.00338432568727511
Smp_084180	803516073244988	-0.318681010090472	0.0885511865764487	-359883387689386	0.000319647285671813	0.00338944146032224
Smp_154250	562244551296397	0.281789096551089	0.0783020831695922	359874329193477	0.000319758628332286	0.00338944146032224
Smp_045510	643886830443964	-0.292926913202029	0.0815091581640214	-359379141927303	0.000325900763890987	0.0034504647070586
Smp_048560	157394365440714	-0.283613694950337	0.0789993205192581	-359007764986028	0.000330579468556669	0.00348447304114338
Smp_136260	247453551807508	-0.284125383608771	0.0791634732311921	-358909699147484	0.000331825376735903	0.00348447304114338
Smp_138910	354961757629281	0.369190327955038	0.102864611949625	358908978469523	0.000331834549057684	0.00348447304114338
Smp_161230	108136979702376	0.452933625169048	0.126197392990941	358908860503608	0.000331836050473964	0.00348447304114338
Smp_162350	223973094551475	-0.360812988235246	0.100479754365859	-359090237145167	0.000329535065389407	0.00348447304114338
Smp_163130	307681224872886	-0.258884232059355	0.0721212829505842	-358956775958542	0.00033122672727262	0.00348447304114338
Smp_168940	359605074281741	0.333548219926122	0.092931997832048	358916441814723	0.000331739571932138	0.00348447304114338
Smp_102510	699884837699623	-0.29573101149975	0.0824069871387094	-35886642840366	0.000332376519425475	0.0034860614572529
Smp_160950	770836092592427	-0.291033521933199	0.0811259905282056	-358742642201717	0.000333957927553478	0.00349855106093158
Smp_125730	192686193630805	0.288842263442805	0.0805339951430445	358658803564586	0.000335032988788637	0.00350571317824746
Smp_034490	106578749486439	-0.353280154642273	0.098526062329555	-358565181931866	0.000336237323830235	0.00351011388059139
Smp_124460	155932713871657	-0.271770034062636	0.0757878324596014	-35859322696358	0.000335876132340988	0.00351011388059139
Smp_126560	136914875691888	0.403359497992712	0.112610526414325	358189869842755	0.000341106068110422	0.00355265936286634
Smp_136250	590448490620412	0.309294765258263	0.0863441961507401	35821141321218	0.000340824821430551	0.00355265936286634
Smp_053550	37988197774853	-0.32018434118661	0.0894285756184505	-358033591581158	0.000343152775819189	0.00356613973153927
Smp_158650	304158784089711	-0.35468403146951	0.0990653808876377	-358030250619842	0.000343196656088741	0.00356613973153927
Smp_066420	209062535183445	-0.283560845809551	0.0792440827010227	-357832201653955	0.000345807234580405	0.00358910243353034
Smp_187900	123080727078309	-0.432980912625433	0.121012031449902	-357799887695202	0.000346234938968857	0.00358938234762043
Smp_016050	255301735702078	-0.287566306409294	0.080391862330706	-357705740447136	0.000347483885477328	0.00359816550545714
Smp_159170	239243985306306	0.367379606167096	0.102733627562199	357604043471228	0.000348837719695694	0.00360801322784565
Smp_007270	116340267310655	0.334288822669977	0.0934954378834161	357545598200008	0.00034961799931672	0.00361191282569765
Smp_161790	343021724707022	0.325361518940745	0.091051086776069	357339522746103	0.000352382276004747	0.0036362765508923
Smp_004680	649176094082491	-0.256466801031183	0.0717798111206993	-357296567136305	0.000352961047126355	0.00363805765145082
Smp_071410	893788123180911	-0.281835571542115	0.0789165626438425	-357131078825702	0.000355199108151865	0.00365691771461639
Smp_133970	303891332990909	0.435558916691115	0.121993787426527	357033686615753	0.000356522435164588	0.00366632772878211
Smp_131310	148491508148602	0.290266029878664	0.0813739522024953	356706319432968	0.000361004444471512	0.00370816147836162
Smp_173380	112317781178643	0.317293746899985	0.0889917545611603	356542860026343	0.000363262050171497	0.00372707695691421
Smp_068710	624707078481955	-0.511733186831933	0.143556322487911	-356468581782616	0.000364292294153489	0.00373337079946544
Smp_004980	287225131021186	-0.342213362204666	0.0961103710511538	-356062887347013	0.000369967678754597	0.00377987922283931
Smp_031950	119337665566996	-0.273667343964363	0.0768612449658598	-356053748655673	0.000370096469624883	0.00377987922283931
Smp_120180	438798295136487	-0.356178009410294	0.100029299267065	-356073682431128	0.000369815598449274	0.00377987922283931
Smp_174390	109470376836933	-0.281813663673784	0.0791607805673143	-356001623094335	0.000370831872843217	0.00378307640667049
Smp_078780	112159445780955	-0.289227251961103	0.0812647938330399	-35590719956212	0.000372167508533107	0.00379238267796477
Smp_033770	724724777586149	0.311463681660703	0.0875477537115652	355764332557122	0.000374196937130494	0.00380780137457647
Smp_088360	32418704405324	0.574588968431971	0.16151895337435	355740893825789	0.00037453087093914	0.00380780137457647
Smp_126940	307239075234849	0.331584316366864	0.0932445470533992	35560719296215	0.000376441052497947	0.00382288266125182
Smp_062980	109680146086914	-0.282259921151316	0.0794185145204297	-355408210359698	0.000379300781195832	0.00384447797482124
Smp_145930	617487711576494	0.2925957653205	0.0823286864449589	355399530777302	0.000379425983001226	0.00384447797482124
Smp_194980	145687719442036	0.517238921407864	0.145572203282276	355314345558745	0.000380656819901068	0.00385259111395917
Smp_072330	401901838673692	-0.352380139156246	0.0991877148295614	-355265911470746	0.000381358304696719	0.00385533446407281
Smp_121600	143908136625915	-0.390831027779624	0.110052356106846	-355131904127687	0.000383305472682327	0.00387065064128027
Smp_021040	142681155034091	0.298761457406807	0.0841742555646749	354932105312479	0.000386225872083404	0.00388699453511354
Smp_029390	215788318838851	-0.27348476541598	0.0770399989727956	-354990614047844	0.000385368521508608	0.00388699453511354
Smp_092150	198933776064617	0.42376565728493	0.119392895144018	35493373100113	0.000386202026197323	0.00388699453511354
Smp_123370	122260257977291	0.434068867140643	0.122323028410359	354854578717971	0.000387364644497909	0.00389407982128819
Smp_155340	316590568654074	0.381178844927019	0.10743233129697	354808315453329	0.000388045690296981	0.00389655296859872
Smp_103000	743264904576315	-0.294334408920722	0.0829911456788543	-354657604149351	0.000390272093368428	0.00391452087379733
Smp_030010	421609389202232	0.25955205953568	0.0731943714993554	354606582745184	0.000391028514515538	0.00391772081042022
Smp_021910	303494487626863	-0.387416830360626	0.109282263796913	-354510253448436	0.000392460387106613	0.0039231541940692
Smp_090230	352430520622236	-0.282621516791094	0.0797276637372894	-35448363032731	0.000392856985837698	0.0039231541940692
Smp_146760	383449106007647	-0.340337819914463	0.0960099659502163	-354481762956709	0.000392884817693432	0.0039231541940692
Smp_132020	34307225439017	-0.254734257224194	0.0718782251758749	-3543969771108	0.000394150434190104	0.00393140917487835
Smp_025860	448217900759441	-0.326477388429878	0.0921451076392774	-354307891969638	0.000395484330590988	0.00394032608354114
Smp_000350	49621044425821	0.528378887393933	0.149148760071963	35426301039244	0.000396157951480049	0.00394265196822977
Smp_024290	123560304057981	0.459618859604816	0.129849170553293	353963646934639	0.000400678548122166	0.00398321615486153
Smp_170340	122132621460259	-0.348131908861994	0.0983921431613618	-353820841457902	0.000402851946675728	0.00400038235739966
Smp_036470	341078896561697	-0.396586370690513	0.112169029331511	-353561382365553	0.000406828939199751	0.00403328960813601
Smp_161930	762949099670618	-0.610617189757642	0.172712249649369	-35354596503565	0.000407066406805287	0.00403328960813601
Smp_026560	42110452129078	-0.297014793872395	0.0840879179595069	-353219345989069	0.000412127731682551	0.00407892606926034
Smp_199640	649926261274693	-0.28637416485813	0.0812211512498917	-35258570021625	0.000422114823510046	0.00417315946377426
Smp_207060	195390629465459	-0.268180769893391	0.0760774286364457	-352510297337936	0.000423318204259919	0.00418044228837497
Smp_018530	214027592011946	-0.272262345598455	0.0773189576413588	-352128836062864	0.000429455327744731	0.00423637816146427
Smp_018760	369697679766092	-0.262898149488074	0.0746825655096833	-352020779808356	0.000431208825906355	0.00424377280218101
Smp_022320	763610934151813	-0.28187953707589	0.0800805258722326	-351995112426741	0.000431626328322753	0.00424377280218101
Smp_173110	172286152379285	0.381530048283726	0.108382612909851	352021452556296	0.000431197888144908	0.00424377280218101
Smp_001070	375642411514114	0.326574357805882	0.0927903517267241	351948615053936	0.000432383610007472	0.00424655701188259
Smp_096250	407465765680839	-0.314056261148885	0.0892589285434039	-351848567167338	0.000434017252584129	0.00425793267403728
Smp_122550	967097482148916	0.280520244315386	0.0797495930689592	35175131749302	0.000435610725488759	0.00426888979015625
Smp_095130	198886350330671	-0.365432657208535	0.103920950488801	-351644837243782	0.000437361707729679	0.00428136482637676
Smp_123340	105863980621474	0.270034983124531	0.0768085000104079	351569140248723	0.000438610477332916	0.00428890179636565
Smp_022100	171285935392849	-0.373236470494905	0.106211362770256	-351409172013212	0.000441260422305169	0.00431010861787066
Smp_155060	14530992132838	-0.245275769589635	0.0698079451806619	-351357956397176	0.000442111985037326	0.00431372227666593
Smp_205200	196563185428089	0.607698604249557	0.173084529258244	351099319421473	0.000446435827802626	0.0043511705219022
Smp_030830	313872857670994	-0.279119644087663	0.0795211903938133	-351000334257293	0.000448101060944167	0.00436185411483661
Smp_063830	164343920656507	-0.261321684786003	0.0744556456222552	-350976319662579	0.000448505932763706	0.00436185411483661
Smp_027920	215358324973235	-0.339368967709105	0.0967812579379345	-35065566922755	0.000453944725043084	0.00440518190922091
Smp_035650	726715543334223	0.297877087530075	0.084942604508821	350680426215494	0.000453522620568338	0.00440518190922091
Smp_024060	778609190683671	-0.292178307103671	0.083336714821582	-350599741937517	0.000454899630392718	0.00440967098422898
Smp_102160	974659364055372	0.300706789892874	0.0858146158156645	350414421872856	0.000458077207662137	0.00443567302597812
Smp_068920	17436003496437	-0.349211765928771	0.0996827641437535	-350323116466924	0.000459650374069121	0.00444130356044997
Smp_175010	153892609822385	0.444188852176996	0.1267884181261	350338665583175	0.000459382111516571	0.00444130356044997
Smp_191670	142789708886375	-0.404472697691376	0.115646734456551	-349748481521837	0.000469667449243519	0.0045332018780972
Smp_192110	216526144203261	-0.415479006172209	0.118944759699917	-349304170457288	0.00047755192121322	0.00460434075167579
Smp_200490	447604678267328	0.556867525771345	0.159545092626868	349034568599177	0.0004823961156769	0.00464604517001935
Smp_153390	48526685576855	-0.353878199032035	0.10146920732644	-348754275662725	0.00048748097195871	0.0046899753660947
Smp_098370	459066275692648	-0.303899408883237	0.0872125076707111	-34845851472437	0.000492900606330236	0.0047370286812231
Smp_137110	137682457949153	0.307542546101532	0.0883252008031089	348193429853721	0.000497805816267565	0.00477904254695454
Smp_129790	116476027489718	0.321280935307837	0.0924061848286051	347683367627122	0.000507372456250036	0.00486566926191818
Smp_035200	187921243219273	-0.259418307523851	0.0746264915981559	-347622274568059	0.000508529731097691	0.00486634701008763
Smp_211070	441955630703122	-0.36317775848019	0.104473639284714	-347626215537921	0.000508455003827876	0.00486634701008763
Smp_131570	10618654058138	0.319307803544705	0.0918640528518048	347587324565151	0.000509192888780064	0.00486749274792213
Smp_018250	489937634737027	0.34171567731327	0.0983460816864621	347462421942438	0.00051156944387331	0.00488499734410793
Smp_056440	433677787870298	-0.300088212346693	0.0863959862492776	-347340455702249	0.00051390010209977	0.0049020268525108
Smp_079810	186948194812165	-0.388814549124821	0.112062199872377	-346963159359379	0.000521172691147564	0.00496611041979652
Smp_204020	136296565453648	0.61503989966039	0.177482343139876	346535823665383	0.000529525613900261	0.00504034104538219
Smp_084540	300172059592036	0.260260761743672	0.0751131806276983	346491467367979	0.000530399734607513	0.00504330193511623
Smp_200450	251871138807451	0.583986297304755	0.168591049957462	346392229867542	0.000532360259891914	0.0050565756605004
Smp_066610	726350437403431	-0.290150566197031	0.0837779339936477	-346332921290505	0.000533535175294293	0.00506236712405824
Smp_154960	165963849052321	-0.259913421152147	0.0750853742985563	-346157189173318	0.000537030666862403	0.00509014146358365
Smp_066430	44158192343536	-0.3002902057159	0.0867680012720441	-346084041713026	0.00053849192436926	0.00509859637058717
Smp_033990	230857491230447	-0.360445875889043	0.104177865668145	-345990843234618	0.000540359105642733	0.0051080936663396
Smp_093320	316535653591421	-0.398932050656211	0.115305922276548	-345977069329899	0.0005406355694641	0.0051080936663396
Smp_153560	121126989370023	0.266491622634448	0.0772181272602743	345115366157743	0.000558195664871716	0.00526844949447414
Smp_055810	878783577361396	0.477709004503654	0.13849744686818	34492260709927	0.000562195812946157	0.00530061883848287
Smp_157750	148474247145018	-0.260534204542217	0.075558295682147	-344812177392424	0.000564499469262667	0.00531674210955385
Smp_163620	209959777133393	-0.269206733950395	0.0780834533833251	-344767965920786	0.000565424219536737	0.00531985791427579
Smp_143260	285838166460931	0.37145939083021	0.107750907752178	344738989748976	0.000566031065422571	0.00531997927910805
Smp_054310	329386358846645	-0.338523547087897	0.0982328452114901	-344613399275032	0.000568668315953762	0.00533916363312143
Smp_019010	136497508154639	-0.260282827675056	0.0755989376770204	-344294292582597	0.000575420737967099	0.00539690424080765
Smp_179010	445546464728517	-0.334435955998409	0.0972513631600003	-343888193575433	0.00058412192103014	0.00547278247559306
Smp_132130	663885532965934	0.494233126086848	0.143732015436896	343857368578984	0.000584787362388809	0.00547329195916046
Smp_016130	259764507026193	-0.328489486288667	0.0955479483105623	-343795436842839	0.000586126461257629	0.00548009886585029
Smp_167700	601120538082515	0.289077893821133	0.0841018151521318	343723727363339	0.000587680542308992	0.00548889949683174
Smp_210000	778919359977545	-0.457047608813947	0.133091931072806	-34340745162374	0.000594580718566393	0.00554756197520748
Smp_177310	116324490975681	0.412629638443011	0.120371406714786	342797055965886	0.000608111402648185	0.0056679020119873
Smp_082570	410345302891407	-0.319166707097969	0.0931167615635304	-342759672629092	0.00060894932362415	0.00566981194563567
Smp_035270	476659823581786	-0.319639171085397	0.0932868415571378	-342641219007956	0.000611611479013528	0.00568278425054375
Smp_114660	771046959070697	-0.376534424402991	0.109889032202921	-342649686556239	0.000611420818445811	0.00568278425054375
Smp_027890	172916556912911	-0.288301984752412	0.0841563444077801	-342579025718422	0.00061301355813923	0.00568990926451097
Smp_090450	582419378198761	-0.266344187618363	0.0777749607586051	-342454930250665	0.000615820095841503	0.00571004202738337
Smp_167190	158671675021336	0.37011043152483	0.108231435865627	341962045097816	0.000627085633730129	0.00580848606134515
Smp_205990	937697392483114	-0.423284536851866	0.123811787907234	-341877412487583	0.000629039204122069	0.00582056213979481
Smp_100570	89147664832056	0.272172083930758	0.0796196214028518	341840464869392	0.000629893838344519	0.00582245522193174
Smp_060170	540670277543174	-0.28450371742265	0.0832369063242932	-341799965887987	0.000630831859904287	0.00582511440119866
Smp_031920	305059498910391	-0.250226014281286	0.0732491860935505	-341609275988007	0.000635266034591928	0.00586001840560237
Smp_071000	549685161310461	-0.295731932966921	0.086699299064216	-341100719566233	0.000647233834004022	0.00595814905579298
Smp_203780	350999095526381	-0.332227499802308	0.097398658609336	-341100693321523	0.00064723445699303	0.00595814905579298
Smp_067000	349878957295182	0.266761499702731	0.0782361159223876	340969763845851	0.00065034937231368	0.00597454290032168
Smp_151640	253693325104097	0.332813296655461	0.0976056714107205	340977416419786	0.000650166928616482	0.00597454290032168
Smp_153720	235987579210407	0.251242669082742	0.0736929542200288	340931737290099	0.000651256663206926	0.00597674788150044
Smp_038330	380826914451538	-0.308519730541177	0.0905847626504872	-340586784701939	0.000659540964272283	0.00604657975126596
Smp_176420	130727249737248	0.26271720374242	0.0771885394519649	340357785764182	0.000665094554292268	0.00609125963476058
Smp_012790	776285718470391	-0.2720779214941	0.0799493736095209	-34031276195227	0.00066619155563089	0.00609507432460254
Smp_067390	191047415470662	-0.347660706310004	0.102181025455175	-340239985615055	0.000667968302890112	0.00609887063097526
Smp_166010	12016553174852	-0.29191071873932	0.0857900566443287	-340261715818109	0.000667437325145524	0.00609887063097526
Smp_131080	357694489448791	0.337377746459347	0.0991753046852181	340183221549136	0.00066935718697067	0.00610532823186995
Smp_147800	65524838368945	0.310927964314386	0.0914261834574662	340086343491564	0.00067173376984493	0.0061207725091567
Smp_042560	330062835755104	-0.336763647421151	0.0990583606840627	-339964890490392	0.000674724300192098	0.00614177393985836
Smp_191970	119907544298368	0.451185354331236	0.132728710636714	339930488412682	0.000675573627347659	0.00614326190878475
Smp_152370	307956709838008	-0.257337082667474	0.0757838825200535	-339567034717942	0.000684607583608829	0.00621905415054009
Smp_198820	155250754802971	-0.371978119070476	0.109553717673671	-339539476130323	0.000685297135936482	0.00621905415054009
Smp_172660	423716969600129	-0.315201880153474	0.0928400189164251	-339510788378038	0.000686015627214194	0.00621927325198131
Smp_018590	146391013561138	0.371807779870049	0.109557321172747	339372828661805	0.000689480650099789	0.00623805877065031
Smp_039590	750992569104149	0.55976907043435	0.164934635961961	339388429343277	0.000689088006213134	0.00623805877065031
Smp_077070	674122903091752	0.280234862458068	0.0826315095863649	339138016309834	0.000695415672268869	0.00628540683805475
Smp_203480	119282246323265	-0.271567712952827	0.0801052211436338	-339013748511959	0.00069857579419578	0.00630760422239073
Smp_152530	153784893237149	0.375030162420699	0.110633205448222	338985172581136	0.000699304363042809	0.00630782394740629
Smp_171270	114060786528778	0.439037769213293	0.129544975190062	338907602220122	0.000701285650244307	0.0063193315585898
Smp_139090	166341644946668	0.318335569335255	0.0939574840373023	33880810304464	0.000703834676219631	0.00632572644056209
Smp_158680	505286389194951	-0.296432696194721	0.0874822334863959	-338849026117764	0.000702785245291857	0.00632572644056209
Smp_175770	696409742275587	0.472833951658014	0.139562524251427	338797219521614	0.000704114018224897	0.00632572644056209
Smp_160540	13321056957133	-0.388668247037847	0.114765986165319	-338661532065759	0.0007076053007864	0.00634436504418797
Smp_160610	338131091031185	0.406526117390893	0.120029417259572	338688737038314	0.000706904021313867	0.00634436504418797
Smp_081470	472458293934568	0.347413266813248	0.102608741548956	338580574684751	0.000709696015535102	0.00635674721114791
Smp_013070	243795866636114	-0.281682335991696	0.0832486090186517	-338362813880272	0.000715348180481051	0.0063882090254923
Smp_060010	99321693350774	-0.263044795992609	0.0777366307613604	-338379465917575	0.000714914490397821	0.0063882090254923
Smp_131460	101619464122867	-0.277849973141557	0.0821139072282746	-338371394712884	0.000715124668479945	0.0063882090254923
Smp_030290	660859067797898	-0.322131884615163	0.0953108907089366	-33798014289773	0.000725382169530161	0.006471362641914
Smp_051210	113654968333787	-0.261936880161707	0.0775156768828205	-337914716990311	0.000727110730017435	0.00647388748386299
Smp_166300	129069581341894	0.459758277074991	0.136048335847314	337937450106684	0.000726509684975293	0.00647388748386299
Smp_150220	216605738759144	0.249607286566535	0.073882932023717	337841609326507	0.000729046769759574	0.00648467916259832
Smp_133300	9896554619713	-0.313758761499006	0.0929175602043723	-337674343588976	0.000733494332338541	0.00651776660194079
Smp_212170	212939619327671	0.344988451417373	0.102246299242378	337409230430498	0.000740595296932972	0.00657434298773898
Smp_193390	374258502330678	0.345543457756134	0.102468918319406	337217825096036	0.0007457616543223	0.00661365063145034
Smp_162440	231719477264867	0.339729533707406	0.10077046571288	33713204687907	0.000748087799059739	0.00662771752342046
Smp_057860	106017797682882	-0.282821612880776	0.0839097381802786	-337054576756203	0.000750194432835348	0.00663981376967017
Smp_159660	93226371720333	-0.421858022494513	0.125186332449577	-336984089428797	0.000752115969767721	0.00665024949773888
Smp_021140	21647285978638	-0.248130096591827	0.073668994452212	-336817542355332	0.000756674339032124	0.00668395666145043
Smp_167350	174678717629195	0.353576657179557	0.105023865469264	336663153274465	0.000760922845875436	0.00671486298572048
Smp_055670	38215347637803	-0.299974746305888	0.0891402263024444	-336520063666993	0.000764880178175293	0.0067431414920434
Smp_202120	68513882043164	0.459150571028878	0.136476740676975	336431371932917	0.000767342649232306	0.0067572602081161
Smp_210780	351314151040862	-0.240274376446376	0.0714234851313678	-336408082025743	0.00076799049814248	0.0067572602081161
Smp_196010	714947876893323	0.272224651369815	0.0809400644718661	336328681161895	0.000770202988749302	0.00677007671268645
Smp_173830	103198869166064	0.330704697827712	0.0983530606453619	336242406344787	0.000772613728045333	0.00678460898245298
Smp_123570	996266348960907	0.278372956177258	0.0828574328664581	335966184984169	0.000780379258058934	0.00684608914244258
Smp_091650	184883905326983	-0.258511917567021	0.0769768703225996	-335830641702673	0.000784216286920374	0.00687301886687455
Smp_213040	692372258968764	-0.303901652351878	0.0905237470581797	-335714839727702	0.00078750833294701	0.00689512427977162
Smp_076030	831485145234688	0.267647991489386	0.0798092616517841	335359563476682	0.000797688425587357	0.0069730045836831
Smp_142190	159537301627792	0.274109809646365	0.0817383923067489	335350135854987	0.000797960220863591	0.0069730045836831
Smp_134080	10555526865597	-0.261629972687708	0.0780298327921809	-335294801136528	0.000799557236258231	0.0069801502584454
Smp_026570	153698315024798	0.4772097430654	0.142357267994769	335219795790782	0.000801726701184344	0.00698547282345153
Smp_096840	73645741213812	-0.301732237004208	0.0900085098296721	-335226344236997	0.000801537075605528	0.00698547282345153
Smp_010820	468921596674872	0.357672927379418	0.106738577930079	335092460772447	0.000805422269939948	0.00700145952112276
Smp_011150	792633722784712	-0.268568424684672	0.0801472951354	-335093560214297	0.000805390293947756	0.00700145952112276
Smp_205910	339752319572891	0.32078177203175	0.0957340868425161	335075815325257	0.000805906527439719	0.00700145952112276
Smp_031220	455148953184829	0.515240818330449	0.153852634551947	334892424709492	0.000811259732883756	0.00704113704209283
Smp_147910	453287481335732	0.522766973300343	0.156147307879764	334790897389588	0.000814237504390118	0.0070601406842423
Smp_179870	187073101565278	-0.351695235380878	0.10507310427119	-334714804345329	0.000816475940118614	0.00707270309056327
Smp_169250	323027661879706	0.30836436046161	0.0921680036706094	334567689632993	0.000820819825032639	0.00710346200272207
Smp_130220	276047617854149	-0.321557030957375	0.096137177112881	-334477296519549	0.00082349950468419	0.00711977322727441
Smp_046090	304160160502689	-0.254782435100593	0.076212925133207	-334303446108751	0.000828676082696461	0.00715761974224899
Smp_076890	280931806796627	-0.399004454549165	0.119384041871979	-334219254343086	0.000831193815082399	0.00717244990529195
Smp_152970	134596345846264	0.378576405559539	0.113312582235594	334099177770409	0.000834796952288963	0.007196608567519
Smp_140400	970165364044722	0.280787317717375	0.0841047041631856	333854474028673	0.000842184667568277	0.00725331544943179
Smp_041500	119883199781806	-0.276042414172557	0.0827173609236988	-333717627218774	0.000846342526560265	0.00728212296868424
Smp_202260	429814957402994	0.292241052703291	0.0875828817130702	333673712245163	0.000847680838627155	0.00728663845641403
Smp_148400	134520075607676	0.267893396070382	0.0803109703294894	333570114980934	0.00085084575316713	0.00730683165016105
Smp_104870	97562751300654	-0.262791628848931	0.0787933334508125	-333520130878815	0.000852376692349066	0.00731296746491435
Smp_006350	238849856005174	-0.258425069394853	0.0775494307098698	-333239157308169	0.000861030144403828	0.00738014067313406
Smp_191250	12740953103297	-0.427095052993753	0.128240822647633	-333041417058966	0.000867168931216121	0.00742565211940994
Smp_042150	326545963479399	-0.344143669392229	0.103356327569976	-332968167003834	0.000869453239802768	0.00743810188052855
Smp_018710	301762801733838	-0.309448144149737	0.0929637730141756	-332869605133767	0.000872535704141176	0.00745734952480202
Smp_160170	105946256362233	0.396111504686679	0.11903335902034	332773524956977	0.000875550305004529	0.0074759810123218
Smp_011570	702696230521286	-0.240293899410055	0.0722268517202828	-332693304064609	0.000878074700782123	0.00748326840618979
Smp_132690	357281164100053	-0.240891133979441	0.072405621345729	-332696729207269	0.000877966780433895	0.00748326840618979
Smp_131640	60789634832198	0.463994024820922	0.139580191472657	332421112140268	0.000886690429334851	0.00754951157371888
Smp_152740	430458137248223	-0.316195178559931	0.0951291749082022	-332385074153174	0.000887837001261543	0.00755209498603955
Smp_187640	670361909847587	0.485244820089247	0.146066711327909	332207671192041	0.000893501253302755	0.00759306520477493
Smp_048080	973599863975995	0.370271989334085	0.111510898735351	332050044913415	0.000898562145378484	0.00762161092438929
Smp_210460	978804290658335	-0.269102270099568	0.0810424599257663	-332050964822713	0.000898532533015939	0.00762161092438929
Smp_137180	172029144964265	0.377648901166396	0.113766408623771	331951149495534	0.000901750921646938	0.00764142195382367
Smp_005670	12274206745562	-0.26148734061153	0.0787916880314398	-331871733103611	0.000904319207144297	0.00764871306741404
Smp_040280	101196204733039	-0.256765724154685	0.0773672265529391	-331879189153809	0.000904077794244047	0.00764871306741404
Smp_174650	282809049500566	0.34707478587911	0.104594871250591	331827728959654	0.000905745195893479	0.0076535469052999
Smp_086130	505168227295012	-0.280357957952207	0.0845076603059597	-33175449058366	0.000908123164231535	0.00766640827711768
Smp_123710	522207767646567	0.282612030644092	0.0852186585080452	331631635127666	0.000912125141202883	0.00769294245739569
Smp_136700	274475843304248	-0.330585015254681	0.0997279737508186	-331486746216948	0.000916865852012499	0.00771839044781575
Smp_169660	575589015338748	0.284411432216573	0.0857954707263018	331499355162793	0.000916452386774641	0.00771839044781575
Smp_033130	448722564553743	-0.312812843073032	0.0944822480941417	-331081075422069	0.000930260980329193	0.00781735459729755
Smp_165530	201451982008258	0.335952044818473	0.1014722118979	331077876923097	0.000930367310563715	0.00781735459729755
Smp_138990	124086527246832	0.285743903094975	0.0863482000658898	330920508912673	0.000935612747585253	0.00785406127471519
Smp_146750	28229970134168	0.454494192010124	0.137367797319869	330859343221328	0.000937658924577348	0.00786386796576714
Smp_155810	212472972134227	0.353226214872228	0.106775375009198	330812432025456	0.000939231053919706	0.00786968433111208
Smp_038080	233706991524167	-0.267740635234697	0.080944050195305	-330772471341231	0.000940572177262578	0.00787355606704758
Smp_191870	520240179490358	-0.27935752620007	0.0845021280401657	-330592297116216	0.000946641077579339	0.00791695997374243
Smp_092020	273563578968806	0.31699998090364	0.0959280697497264	330455915281819	0.000951258994997656	0.00794815934533023
Smp_202290	602662394936338	0.503166111373063	0.152306776556095	330363574589701	0.000954397507705036	0.00796695104987325
Smp_175710	658368152749378	0.449395571448269	0.136082754870529	330236973726635	0.000958716059760202	0.00799554911291632
Smp_068500	194082342744337	0.265291620525381	0.0803430244641227	330198697764791	0.000960025271092643	0.00799901986342028
Smp_176480	221993485861484	0.337582909619185	0.102245128157184	330170166250081	0.000961002255167211	0.00799971858692631
Smp_138260	628715026522194	0.271458536652812	0.0822405029893923	330078886662239	0.000964134065209928	0.00801028409654794
Smp_152300	332562965497442	-0.330006418020862	0.0999917433976171	-330033667588524	0.000965689034045235	0.00801028409654794
Smp_158830	119758092960962	0.256599603051413	0.0777506161956711	330029028201708	0.000965848702051108	0.00801028409654794
Smp_199730	429711471111523	-0.284814031148933	0.0862894755576055	-330068098465606	0.000964504833062176	0.00801028409654794
Smp_158490	261132268898642	0.315284007287937	0.0955603039905824	329931984434675	0.00096919414626504	0.00803059386502864
Smp_030370	833185555644926	-0.231210088266872	0.0701196252297455	-329736628667533	0.000975961324295589	0.00807919185001441
Smp_008430	144551237122798	-0.264113966163037	0.0801203424837323	-329646576606513	0.000979095462966582	0.00809765287330718
Smp_065120	265143526150498	-0.284813918601339	0.0864172302059378	-329580013062915	0.000981418103617744	0.00810937449640603
Smp_175210	178206401515667	-0.248774469175959	0.0755374325070241	-329339323457712	0.00098985927110281	0.00817158478457868
Smp_079710	365400681660638	-0.317366579577221	0.0964089440267565	-329187901372659	0.000995204153597647	0.00820059209178853
Smp_176080	60981323162382	-0.277554957585051	0.0843100688526641	-32920736676196	0.000994515572636431	0.00820059209178853
Smp_149230	447954996899554	0.500006965522075	0.151920050757638	329125064814353	0.000997429987040967	0.00821137903853487
Smp_083220	190853666625799	0.347404789709804	0.105582201724174	329037265785928	0.00100054777518778	0.00822212770026477
Smp_087250	145150700477938	0.260200442861307	0.0790794837392475	329036597809969	0.00100057152989713	0.00822212770026477
Smp_035730	476543458940634	-0.294932125340303	0.0897642684781984	-328562946415516	0.00101754768979061	0.00834340350031755
Smp_159020	105074172059365	0.398462796354673	0.121280308259923	328546985138515	0.00101812437488524	0.00834340350031755
Smp_176070	12707412013282	0.256688888290805	0.0781167256476184	328596579237996	0.00101633351676311	0.00834340350031755
Smp_078800	900345826770706	-0.261068719455442	0.0795713138122697	-328094016483595	0.00103461690349724	0.00847080768247237
Smp_130200	335830236958109	0.311592239538607	0.0950203155399321	327921705761607	0.00104095536751075	0.00851491984182083
Smp_026450	119436916440428	-0.277370685510291	0.0846061659961787	-327837436248817	0.00104406829476547	0.00853259098194733
Smp_101890	371132097490682	-0.519668730959231	0.158617054435811	-327624751832426	0.00105196323067691	0.0085892749837494
Smp_042680	142464004649032	-0.251837834914617	0.0768879562765447	-327538729224153	0.0010551720862446	0.00860762875819025
Smp_192610	164618947050832	0.384619166015472	0.117483512435187	327381398498498	0.00106106434959876	0.00864781927147959
Smp_015630	394843755924466	0.384797610681546	0.117572500973258	327285383483567	0.001064675192571	0.00866935972714402
Smp_158070	52458173565213	-0.275744542800595	0.0842973737790388	-327109292305333	0.00107132702265309	0.00871560049219226
Smp_163030	46462385169846	-0.296391802365266	0.0906758379450162	-326869659087123	0.00108044091330975	0.00878176883894321
Smp_005740	162775172193693	-0.287595187301044	0.0880389662201544	-326668064890574	0.00108816356408429	0.00882050945471648
Smp_037780	365679498674868	-0.2932382854421	0.0897875242475404	-326591347628268	0.00109111582849457	0.00882050945471648
Smp_057140	142243522926083	-0.245325898126858	0.0751092599053234	-326625370075668	0.00108980565009899	0.00882050945471648
Smp_153850	469256408176959	0.282762971029487	0.0865628080444046	326656421409569	0.00108861115712254	0.00882050945471648
Smp_156630	145580536152664	-0.245190308040362	0.0750746217395877	-326595462433173	0.00109095729310734	0.00882050945471648
Smp_196810	206385584910815	0.364886903067355	0.11168752826873	326703355982062	0.00108680796066014	0.00882050945471648
Smp_154350	695852770033321	0.282816256256165	0.086605992479916	326555066408078	0.00109251459540959	0.00882385322911064
Smp_900000	122921189008476	-0.277558750959773	0.0850227882831182	-326452186013386	0.00109649001526632	0.0088479829430094
Smp_058460	194563050096607	-0.242379627329676	0.0742616765294582	-326385881193415	0.00109905919643376	0.00886073197340881
Smp_074000	971854805065663	-0.276270402879125	0.0846975342258368	-326184705852806	0.00110688845330536	0.00891582722684903
Smp_181340	110528897071174	-0.250413228197445	0.0768050473309664	-326037463551544	0.00111265141871415	0.00895419475060434
Smp_034100	368157457695386	-0.294432049244828	0.0903335533276511	-325938744130751	0.001116530753267	0.00897243427356009
Smp_059480	627187340929207	-0.561070852546438	0.172145208749812	-325928822893859	0.00111692131461645	0.00897243427356009
Smp_093210	460463166220106	0.48541042316689	0.149010081425126	32575676660562	0.00112371463791917	0.0090189175733351
Smp_087620	308226129358557	-0.24523296647697	0.0753434882284209	-325486611043931	0.00113445834716055	0.00907262804956879
Smp_135400	207431029880982	0.238671155170737	0.0733156117598611	325539335268024	0.00113235414983369	0.00907262804956879
Smp_164900	463091693255427	-0.282237300732462	0.0867071841669719	-325506246620763	0.00113367427909025	0.00907262804956879
Smp_164920	463091693255427	-0.282237300732462	0.0867071841669719	-325506246620763	0.00113367427909025	0.00907262804956879
Smp_179590	625259716649589	-0.28797289838626	0.0884922291252817	-325421679657958	0.00113705469293352	0.00908528000410842
Smp_135110	476540827757143	0.300223123161079	0.092267482077276	325383457315585	0.00113858561841643	0.00908940408570051
Smp_145180	74537879258809	0.268106372249066	0.082427146828969	325264651954252	0.00114335632208077	0.00911936115483296
Smp_079430	300155676999611	-0.257677936158394	0.0792297892850264	-325228602125151	0.00114480757533339	0.00912281267994769
Smp_006780	333393954397124	-0.299552476794675	0.0921472566181684	-32508018989207	0.00115080013903317	0.00916241497361786
Smp_141830	214271769272913	0.333508959518501	0.102633592293076	324951073101044	0.00115603716472107	0.00919593684227941
Smp_006440	126290503019041	-0.339317365052983	0.104520191645017	-324642884511168	0.00116862656922492	0.00928783334565003
Smp_158100	450504874484013	-0.269428628039925	0.083014337877143	-324556739148683	0.0011721681680619	0.00930772188061207
Smp_100140	4612339593218	-0.288123753436072	0.0888134408190905	-324414582723992	0.00117803418212933	0.00933774528259504
Smp_181080	187442224966389	0.327725261948411	0.101016879807042	324426237055053	0.00117755225313774	0.00933774528259504
Smp_081900	144382928348997	0.292062619148264	0.0900444505727655	324353824461671	0.00118054960615511	0.00934941009932035
Smp_083990	171751392744025	-0.294380126560453	0.0908272719287677	-324109840920163	0.00119070071356004	0.0094214719888315
Smp_212980	70180624146848	0.260972329262493	0.0805833493429998	323853911993252	0.00120143543299153	0.00949802045304958
Smp_080370	302186256629043	-0.249275960091867	0.0770109913908991	-323688808038544	0.00120840794416573	0.00954471777415557
Smp_048620	276460533116801	-0.370496570795389	0.114469767802577	-323663250050768	0.0012094906194337	0.00954485240376008
Smp_146450	328175838691912	0.345110380810067	0.106643225054411	323612100659921	0.00121166007703139	0.00955355573060751
Smp_134910	194842406473962	0.332213893756652	0.102716491574126	323427999404466	0.00121949836035234	0.00958562856159696
Smp_149540	327946878965265	-0.311740934370557	0.0963900617167672	-323416054329934	0.00122000854752937	0.00958562856159696
Smp_152000	799319949403863	0.273585483336866	0.0845751116694719	323482260840596	0.00121718327496617	0.00958562856159696
Smp_194740	294940039450707	0.528976101040549	0.163552320473934	323429285202256	0.00121944345427394	0.00958562856159696
Smp_156510	181425006513811	0.243287155049973	0.0753102732256104	323046437929054	0.00123589303350534	0.00970192278799942
Smp_015840	26005652985965	-0.237385677953297	0.0734896790555446	-323019070166136	0.00123707674110396	0.00970271135732764
Smp_093630	177636600143159	-0.241506514538082	0.0747876493740278	-322922991375568	0.00124124062537308	0.00972685238973463
Smp_079650	275294439072423	-0.266553389232323	0.0825563625579404	-322874435080941	0.00124334988863495	0.00973486446897136
Smp_154490	688187446406469	-0.282264613159588	0.087461500665995	-322730128125199	0.00124963806797216	0.00977555299111494
Smp_168630	348221208199698	0.329141964705087	0.102018688782317	322629087507089	0.0012540583799252	0.00980157147381329
Smp_057230	442572005210811	0.294185213509714	0.091193454386701	322594659329646	0.00125556783405813	0.00980481350449752
Smp_152950	105423259620421	0.566818782478377	0.175773231347732	322471617624779	0.00126097614278696	0.00983846978305123
Smp_140770	779606545539758	0.429348463107459	0.13315333194831	322446653662509	0.00126207605715819	0.00983848150040552
Smp_112930	729312200917536	-0.437116620317998	0.135626880020171	-322293501297816	0.00126884337339987	0.00988263486568921
Smp_139770	205152848301068	0.348451864710375	0.108134219271217	322240144756031	0.0012712088870365	0.00989245699494867
Smp_139370	220578238895387	0.41583242821865	0.129111699229941	322071842210112	0.00127869712762643	0.00994209216332459
Smp_083240	299871888928062	-0.31094156962015	0.0965658730397665	-321999439172576	0.00128193104594801	0.00995859182875659
Smp_077610	964019939738523	-0.411122670651377	0.127732468329252	-321862308016814	0.00128807677830091	0.00999766352100627
Smp_006000	115962735159749	-0.25221366470945	0.0784947573960605	-321312751419636	0.00131297982861579	0.0101633658948486
Smp_083030	121566285958755	-0.252292116552884	0.0785162930130993	-321324538985549	0.00131244104680961	0.0101633658948486
Smp_101200	115962735159749	-0.25221366470945	0.0784947573960605	-321312751419636	0.00131297982861579	0.0101633658948486
Smp_104860	209559482693147	-0.322335923174872	0.100325155901887	-321291225791964	0.00131396424095508	0.0101633658948486
Smp_050590	322567732654088	-0.313389915353705	0.0976264814271333	-321009126594011	0.00132692833863634	0.010254786133879
Smp_052850	10598537867226	-0.409065239709003	0.127457550936394	-320942334686113	0.0013300150457517	0.0102697799696534
Smp_051130	985336967398079	0.409425712699766	0.127646106791803	320750646447494	0.00133891051374647	0.0103295619910656
Smp_173260	329954741654155	0.301059776621481	0.0939129845505186	320573111441828	0.00134719811632934	0.0103845555318089
Smp_032760	131434386300853	-0.276657884066816	0.0863114684348023	-320534326531355	0.00134901494179111	0.0103896189455055
Smp_147160	797801032280136	-0.413530914221791	0.129031223321305	-320489028606699	0.00135113972178519	0.0103970433745962
Smp_026810	135842118462947	0.371534504395766	0.115967863593186	320377122492406	0.00135640211908395	0.0104285388143729
Smp_043100	256522808024456	-0.2478133872291	0.0773564640510466	-320352526797981	0.00135756126577635	0.0104285388143729
Smp_034870	17902933906643	-0.244758285817056	0.0764306316636157	-32023585372718	0.00136307229615139	0.0104619010768021
Smp_169950	121907088997098	0.251307996608585	0.0785126998404873	320085791367719	0.0013701908025719	0.0105075334063669
Smp_015760	549759993530933	0.460223055607367	0.143857155846437	319916692985812	0.00137825340009962	0.0105603213898138
Smp_067480	215958822473365	-0.238131828033847	0.0744772197118805	-319737805674102	0.00138683034316795	0.0106169567382524
Smp_136930	933999647117326	0.265937773260806	0.0832517326840871	319438124212925	0.00140130926515489	0.0107003640988852
Smp_159540	403686306375387	0.319235889973434	0.0999313010823058	31945535234301	0.00140047313723227	0.0107003640988852
Smp_179970	638952763222954	0.505955928105059	0.158377410610545	319462179710224	0.00140014191386046	0.0107003640988852
Smp_180160	117019431103103	0.243763896743745	0.0763181452977249	319404901406864	0.00140292295794337	0.0107035612728269
Smp_196990	258736102473331	0.305043019005547	0.0955555123846846	319231210626043	0.00141138736907417	0.0107589758849339
Smp_203970	990454931873564	-0.249163975270684	0.0780852702714595	-319092159640964	0.00141819760036217	0.0108016971993571
Smp_037700	150284300119734	-0.280584868102621	0.0879551586690819	-319008995434002	0.00142228515745586	0.0108236263001972
Smp_141070	388390527745584	0.284546447149312	0.0892492786227945	318822125556809	0.00143150954566699	0.0108845764011368
Smp_020840	471469100465206	-0.32311951764769	0.101359569293298	-318785409113862	0.00143332843558508	0.0108891626781472
Smp_076650	13928136219856	-0.438943053590289	0.137748141444413	-318656243915581	0.00143974407267833	0.0109009194074216
Smp_080680	291746473973215	0.297448538317466	0.0933388449243808	318676043782679	0.001438758898262	0.0109009194074216
Smp_154700	846477650316845	0.433259088179604	0.135937394555056	318719576462186	0.00143659504399834	0.0109009194074216
Smp_212530	139144317048623	-0.242120253657747	0.0759727919455084	-318693373584859	0.00143789713590721	0.0109009194074216
Smp_072190	408019229587985	-0.256696969988338	0.0805720516456948	-318593066386258	0.0014428917317928	0.0109079118729998
Smp_175290	240990067760987	0.372019047965347	0.116770902667084	31858882604169	0.00144310322312211	0.0109079118729998
Smp_212140	281941396343773	0.310309266758055	0.0974387362486575	318466021527789	0.00144924062866658	0.0109450660294828
Smp_182880	312435259103737	-0.531087998658624	0.166782319826904	-318431833308122	0.00145095353056142	0.0109487706598472
Smp_052760	78035832083889	-0.453222487861243	0.142357618508972	-318368972878454	0.00145410784103887	0.0109633366432535
Smp_163790	804084103104719	0.311562550606894	0.0979339006520955	318135547070368	0.00146587644203168	0.0110427714813101
Smp_010710	625446485441888	-0.262354660223763	0.0824849060811333	-3180638406325	0.00146950924205354	0.0110608355303139
Smp_054410	297205680384752	-0.299656766914481	0.0942300225875772	-318005619319448	0.00147246495794769	0.0110737771858417
Smp_213330	26746780756191	0.303322574167644	0.0954249351432154	317865109064431	0.0014796208077401	0.0111182580326578
Smp_213210	98448046672044	0.255091294121344	0.0802682363820705	317798553474041	0.00148302149587616	0.0111344706945204
Smp_025410	172913315441794	0.334437805923083	0.105307768120643	317581325567496	0.00149417102992251	0.0112060866515595
Smp_055240	200666468154769	0.324405481508198	0.102154355270927	317564024213976	0.001495062358894	0.0112060866515595
Smp_049630	121401805872333	-0.250865490488756	0.0790321871709336	-317421925760671	0.00150240152477859	0.0112516809844831
Smp_000650	16541181952739	0.236040910549375	0.0744447052658677	317068768969387	0.00152078551254864	0.0113703471084292
Smp_003700	555987423208642	-0.276352382710452	0.087156643670486	-317075521810202	0.00152043205088558	0.0113703471084292
Smp_161710	394467963185566	0.299464722958379	0.0945088567533153	316864189501344	0.00153152969420546	0.0114411271651362
Smp_203620	998688047244793	0.388806084939851	0.122734749688508	316785658443605	0.00153567255489328	0.0114625158951493
Smp_044550	162670423967578	-0.260761217760559	0.082333388123886	-316713818904422	0.00153947144556863	0.0114813036952191
Smp_014730	404009578895943	0.319271297224979	0.100834426535036	316629258672924	0.00154395409792302	0.0115051554534912
Smp_198020	116456255014221	-0.468494144984807	0.14800513712163	-316539110801135	0.00154874619484552	0.0115312715438332
Smp_157370	811055077983463	-0.304918383085653	0.0963589462755915	-316440138535317	0.00155402315207792	0.0115609513066129
Smp_154530	155499131557535	-0.235742252515684	0.0745160500231737	-316364397257196	0.00155807266859986	0.0115814580021983
Smp_134510	590981916965212	-0.265896304705753	0.0840745231517312	-316262637881257	0.00156352854368836	0.0116123757593836
Smp_170810	546266800376036	0.452089975323649	0.142987345762312	316174814570766	0.00156825136732818	0.011637802400297
Smp_199860	460515708439773	-0.273178480485951	0.0864240551175096	-316090792215794	0.0015727820808159	0.0116617624982351
Smp_175250	492868960629152	-0.251075665803716	0.0794613371256965	-315972112835894	0.00157920213070755	0.0116996803016935
Smp_052290	733142231074823	0.289216912241168	0.091596240908381	315751945028462	0.00159117621298769	0.0117786490410998
Smp_025010	217784711422515	-0.237876332464955	0.0753774402920563	-315580273810417	0.00160057068407359	0.0118384076112693
Smp_141980	104353561976206	0.281741275805386	0.0893275746153586	315402357019715	0.00161036079110457	0.0119009914240294
Smp_072720	802014460114806	-0.22672351292018	0.071921741792685	-315236404554429	0.00161954219906232	0.0119589773099763
Smp_145400	241435003830928	0.530199310363553	0.168221667377646	315178965128964	0.00162273127294698	0.0119726556933988
Smp_007540	374910740917287	-0.297879834300168	0.0945434900356377	-315071756064731	0.00162869905488052	0.0120067962424401
Smp_131820	92496153711729	0.254828197171584	0.0809675707033801	314728717877843	0.00164793021570098	0.0121385780773303
Smp_091170	357569948970833	-0.312087218334143	0.0991802326271263	-314666753714374	0.00165142620657152	0.012154334044586
Smp_140920	412122619603706	0.298573443583531	0.0948942320168183	314638136837036	0.00165304306070001	0.0121562452337356
Smp_171780	594664552076378	-0.3388296392866	0.107738499729467	-314492628111034	0.0016612868622432	0.0122068469443087
Smp_075470	697872977970126	-0.296689149697938	0.0943727260235063	-314380183978196	0.0016676832795482	0.012243802569601
Smp_157680	373445840048682	-0.294672708664658	0.0937775817645207	-314225109157317	0.00167654193203758	0.0122987601025886
Smp_166040	915739844042431	0.27069619758535	0.0863052386791595	313649787345662	0.00170978676779652	0.0125323732235298
Smp_051400	594520210403949	-0.443712291033973	0.141553016654468	-313460144842465	0.00172087739065046	0.0125918482649697
Smp_139140	100832207799963	0.461333968680735	0.147184611969964	313438995086577	0.00172211835710482	0.0125918482649697
Smp_193300	111763966665325	0.55514794372247	0.177093289909876	313477683996377	0.0017198489008795	0.0125918482649697
Smp_125650	80420811542091	0.273749631852096	0.0873501146720292	313393557501253	0.00172478720088391	0.0126010758224447
Smp_020360	122829001528138	-0.327279028741851	0.10444850957029	-313340065921769	0.00172793398230718	0.012603505439353
Smp_160670	238630855136933	0.322501207164674	0.102920287985418	313350471007589	0.00172732146275268	0.012603505439353
Smp_200380	372586032460345	-0.280992475809503	0.0897513663661082	-313078772152945	0.00174338128744388	0.0127058309126402
Smp_169350	411109573300946	0.483704929296648	0.154611549192911	312851744789856	0.00175690579658039	0.0127939879837159
Smp_145440	954517829255424	0.258191579252422	0.0825397237321216	312808872598567	0.00175947058785215	0.0128022567468657
Smp_212230	634698505251744	-0.262302686050863	0.0839590049085601	-312417573715336	0.00178303928990622	0.0129632166555925
Smp_151320	171225284335432	-0.336647740503005	0.107785877190265	-312330102308998	0.00178834739672866	0.0129807355206634
Smp_160180	131742818832439	0.385060300151048	0.123279377010278	312347701204675	0.00178727826117458	0.0129807355206634
Smp_064510	151059353778353	-0.246304827226431	0.0789005471220478	-31217125382595	0.00179802409904751	0.0130308771428251
Smp_131020	304236925171595	0.331522193521002	0.10619960682607	312168946222142	0.00179816502718899	0.0130308771428251
Smp_001950	661075755339521	-0.2671923197916	0.085632293269607	-312022847444205	0.00180710815174328	0.0130833417959578
Smp_139970	154498074049234	0.257063584626091	0.0823913819485256	312003001462814	0.00180832612966348	0.0130833417959578
Smp_086420	231679027078134	0.310905884935511	0.0996597401635359	311967384648337	0.00181051387961298	0.0130885979174281
Smp_136090	768855224303364	-0.269088200129696	0.0862913772001341	-311836719798323	0.00181856076815572	0.0131361683873958
Smp_126870	715413572996782	0.417763920872738	0.134024287543785	311707622945772	0.00182654335816536	0.0131831981136882
Smp_123670	510700145336787	-0.2645909686335	0.0849271667754525	-311550448083448	0.00183630558766392	0.0132429864321302
Smp_208020	898305007679609	-0.227446216859781	0.0730167925816836	-311498504409568	0.0018395423670217	0.0132556564613141
Smp_213870	896491697055314	-0.389533014114642	0.125069211478159	-311453961779128	0.00184232213744062	0.0132650155828422
Smp_019350	203552900230963	-0.393701004893001	0.126418892945157	-311425765343313	0.00184408378576519	0.0132670349149388
Smp_053030	999581821989144	-0.25086087621472	0.0805988643406385	-311246167383322	0.00185534102611492	0.0133373110520958
Smp_099930	245403848599294	-0.23740270600445	0.0762853972849441	-311203342256571	0.00185803462024603	0.0133459631864825
Smp_123280	768695137517338	-0.270547820423737	0.0869508507358161	-31115028563176	0.0018613767327767	0.0133592559258661
Smp_028430	311933902560792	-0.33319517167006	0.107119394992088	-311050274037369	0.00186769162708819	0.0133724331765219
Smp_032740	151700915299439	-0.24972991638084	0.0802809744298648	-311069862011964	0.00186645326291302	0.0133724331765219
Smp_032750	151700915299439	-0.24972991638084	0.0802809744298648	-311069862011964	0.00186645326291302	0.0133724331765219
Smp_068750	140314369284661	0.405853786050972	0.130589669487228	310785522043661	0.00188450362546323	0.0134605254970288
Smp_135210	428756512162973	-0.321644829639229	0.10348122922265	-310824322493483	0.00188203109859995	0.0134605254970288
Smp_152710	625113591866797	-0.265721742927875	0.085498739915278	-310790244617853	0.00188420252389928	0.0134605254970288
Smp_126850	376711630135895	-0.228559690893863	0.073623534063157	-310443791923647	0.00190640930613273	0.0136061419561999
Smp_157660	893656914728403	-0.263438199188512	0.0848811114270184	-310361392257474	0.00191172618744215	0.0136332256854454
Smp_005790	314929075863697	-0.321463910513819	0.103620046523756	-31023331999771	0.00192001715356489	0.013670583183212
Smp_028410	70453506026882	-0.280594361469551	0.090443622255821	-310242286267445	0.00191943563434302	0.013670583183212
Smp_137590	103908051962003	-0.271825736149469	0.087682838347616	-310010192726454	0.00193454057577906	0.0137630499898753
Smp_137000	954729634686081	-0.240616224693388	0.0777352179775715	-309533093176392	0.00196593415923593	0.0139752954478382
Smp_150950	104016721995629	0.393150483531533	0.127043268534362	309461877096774	0.00197066015312917	0.013997781912433
Smp_096010	156251652094508	-0.230530571490001	0.0745451770709783	-309249478702695	0.00198481719709992	0.0140871692824279
Smp_094920	817589356236112	-0.263518691044962	0.0852317351964296	-309179075654911	0.0019895303496305	0.0141094404921935
Smp_196510	125272900123637	-0.235108950879491	0.0760563666769862	-309124615271206	0.00199318325996316	0.0141241633382042
Smp_055190	273041968785118	-0.310141168456885	0.100358404140612	-309033579312747	0.00199930321159331	0.0141492320664177
Smp_081570	120129768900042	-0.313035030349975	0.101297636758683	-309025008249407	0.00199988029430443	0.0141492320664177
Smp_195190	148634197903331	-0.546150591474311	0.176811552667417	-308888521838628	0.00200909043683016	0.0142031752507401
Smp_126740	107395217652917	0.246950261516309	0.0799627369442296	308831677045454	0.002012937809266	0.0142191513861164
Smp_099170	243631497206389	-0.305853880351988	0.0990658684315267	-30873789852596	0.00201929971274179	0.0142528506911176
Smp_061650	957960467047023	-0.247176549480243	0.0801093273545545	-308549026240438	0.00203216878215988	0.0143267016519759
Smp_160490	219332616575605	0.318628397217581	0.103270621196817	308537310539005	0.00203296952082349	0.0143267016519759
Smp_162910	120030488500563	0.24372127580347	0.0789984402295336	308514035334529	0.00203456118134569	0.0143267016519759
Smp_199630	380216159019463	0.281881729123318	0.0914150078718015	308353885959976	0.00204554393526275	0.014392723509936
Smp_007730	146112534839586	-0.232263376484255	0.0753299301075653	-308328145469671	0.0020473142368416	0.0143938725426925
Smp_045200	291497212591554	0.361386442474462	0.117222227389987	308291738282846	0.00204982054036983	0.0144001902588961
Smp_139610	30281384310614	-0.22250314919332	0.0722134315378831	-308118786844516	0.002061765166223	0.0144727512491061
Smp_146030	931452847939898	-0.239943387604225	0.0779235630122759	-307921478855408	0.0020754698945888	0.0145461532439999
Smp_178480	513900408003705	-0.263142166541052	0.0854552590363574	-307929751203606	0.00207489363501239	0.0145461532439999
Smp_139350	335399135741167	-0.39560993398577	0.128536863192282	-307779359290857	0.00208539303192269	0.0146042731719559
Smp_168580	124335086558325	0.257893865015179	0.0838313307202312	307634225532985	0.00209557152287933	0.0146640891643985
Smp_138030	312058513072701	-0.266953051362116	0.0868005138800717	-307547777575318	0.0021016559062137	0.0146901017862977
Smp_155900	240445330093718	-0.31560579505129	0.102624408800526	-307534824063875	0.00210256899520304	0.0146901017862977
Smp_146970	119582885231639	-0.280799747072916	0.0913240597572639	-307476198297876	0.00210670605848471	0.0147020417387715
Smp_153820	182806420924169	0.230643616128145	0.0750148118980834	30746409981205	0.0021075607449573	0.0147020417387715
Smp_144200	886346740390735	-0.247002865881958	0.080353391516026	-307395694471333	0.00211239916255445	0.0147243263027239
Smp_058620	185952780680778	-0.292484454493403	0.0952186868300856	-307171275125156	0.00212834431551335	0.0148239347076618
Smp_044000	555612793386457	-0.224323112160198	0.0730866984145531	-306927412273874	0.00214579601154517	0.0149338732520669
Smp_096760	30678472116172	-0.232479402239344	0.0757559885912315	-306879240258839	0.00214925885302712	0.0149463598964005
Smp_144780	18658756284831	0.326460810527012	0.106441889600975	306703321174432	0.00216194834783299	0.0150229413122887
Smp_200920	351652882490985	-0.227922324433088	0.0743203139800879	-306675674828491	0.00216394878336544	0.0150251854671351
Smp_047060	258483108548722	-0.318366734097157	0.103855336625262	-306548266504503	0.0021731897487515	0.0150776611770466
Smp_158870	118559194089964	0.362781987612855	0.118400850802843	306401504003504	0.00218387930667264	0.0151400982584109
Smp_034940	382196890017326	0.21912858736304	0.0715916358152563	306081268946705	0.0022073713847095	0.0152911256711856
Smp_045260	130298411977018	-0.234496639122185	0.0766358019156046	-305988367395731	0.00221422974840762	0.0153267819601909
Smp_053800	15134592653426	-0.355863396919202	0.116319292666303	-305936692668949	0.0022180530302029	0.0153413907270482
Smp_163430	7744289344029	-0.244525170514135	0.0799444821453949	-305868727837172	0.0022230907869132	0.0153643705080104
Smp_101970	92073128355944	-0.377986284590661	0.123614076494821	-305779321666895	0.00222973380911845	0.0153984007157085
Smp_142540	398923832765105	0.474334344734077	0.155163022505526	305700634774103	0.00223559541634465	0.0154269862436048
Smp_003760	839473336044563	0.262062710059164	0.0858329745281497	305317055012719	0.00226437204969451	0.0156015234223951
Smp_003770	839473336044563	0.262062710059164	0.0858329745281497	305317055012719	0.00226437204969451	0.0156015234223951
Smp_150350	686464466617574	0.413161840407298	0.135335274955885	305287620350257	0.0022665942345385	0.0156048305601547
Smp_194680	319968525848687	-0.307850639255393	0.100876378625649	-305176140786955	0.00227502856562362	0.015650868557827
Smp_105690	872931251944952	-0.264853736635439	0.0868463906128694	-304968041580523	0.00229084992866914	0.0157476153577049
Smp_136460	126215902975278	0.311190252203512	0.102098294735615	304794759804112	0.00230410102629454	0.0158265589666566
Smp_167450	570810546760172	0.43391432618429	0.142385395186174	304746372067816	0.00230781382265047	0.0158399144900232
Smp_213990	574418486094116	0.286935451708791	0.0941836372598333	304655309623683	0.00231481591755555	0.0158758087086869
Smp_056560	300576948036324	0.504933022809487	0.165903489015515	304353468275924	0.00233816487366674	0.0160236746545012
Smp_158170	237868437981491	0.30806088048629	0.101267925604115	304203802584627	0.00234982207575825	0.0160912510187819
Smp_076960	565519696609924	0.267470062350413	0.0879905615491841	303975855638682	0.00236767874786765	0.0161607044445063
Smp_133550	186666166238831	0.345515562705818	0.113639988024579	304043997814473	0.00236232772108062	0.0161607044445063
Smp_143140	130926541284209	-0.234671128455001	0.0772152644577334	-30391805312466	0.00237222652499917	0.0161607044445063
Smp_143150	130926541284209	-0.234671128455001	0.0772152644577334	-30391805312466	0.00237222652499917	0.0161607044445063
Smp_154760	147687361848927	-0.252615011452882	0.0831167554274281	-303927902567669	0.00237145102723015	0.0161607044445063
Smp_170370	717528297401635	-0.415097931178195	0.136570687749411	-30394364853741	0.00237021174742464	0.0161607044445063
Smp_210300	371108690243058	-0.223448032922373	0.0735235907664033	-303913384252823	0.00237259421062028	0.0161607044445063
Smp_156590	232845439461126	-0.239626245343885	0.0788776786428359	-303794748358316	0.00238195461633582	0.016212133357538
Smp_051920	201647896158781	-0.316460037246884	0.104226635496574	-303626837553715	0.00239526061993739	0.0162903184303562
Smp_029890	110924725099743	-0.23425329302112	0.0771855284342243	-303493799645027	0.00240585141369275	0.0163499325587602
Smp_042270	1765323579614	-0.238855203033817	0.0787734021358801	-303218087015975	0.0024279367538012	0.0164875128914309
Smp_165930	231262382562854	-0.227018572103967	0.0748872876307256	-303147008372651	0.00243366035374349	0.0165138604458185
Smp_097730	690960837144727	0.260943324978271	0.0861059044862669	303049281620274	0.00244154995135984	0.016546690759845
Smp_141440	348550146774504	0.283160732654576	0.0934466845466622	303018490199276	0.0024440406246818	0.016546690759845
Smp_168570	138160953235489	-0.537627309958385	0.177414373296663	-303034810522027	0.00244272020802784	0.016546690759845
Smp_134430	105419160953081	0.234167123354149	0.0773142444861208	302877076417899	0.00245550926823392	0.0166117798455976
Smp_144380	716463838070787	0.42269112157875	0.139634354239584	302712841607374	0.00246889049147376	0.0166896997223626
Smp_017020	813087252029466	0.421646165024591	0.139385970818075	302502585123806	0.00248611876715972	0.0167934885350299
Smp_156190	255387510196804	0.505590475101963	0.167185811996433	302412309432543	0.00249354959202498	0.0168309899742032
Smp_124410	319206906151822	-0.325169194407795	0.107538919068114	-302373500892116	0.00249675026365871	0.0168399036984872
Smp_017070	248554546884092	-0.234379581197393	0.077533251219806	-302295566753584	0.00250318911088185	0.0168452778859269
Smp_038510	46124449866252	-0.280022426738194	0.0926256990795119	-302316127728026	0.00250148890844348	0.0168452778859269
Smp_133590	558107452310165	0.256756750759306	0.0849313891006218	302310786951943	0.00250193043963752	0.0168452778859269
Smp_075810	125197411085762	0.243959485952648	0.0807139380630469	302251992415594	0.0025067958003702	0.0168495594165602
Smp_149770	117794710020292	0.382869173640931	0.126676181640376	302242433173322	0.00250758766353408	0.0168495594165602
Smp_173580	450090548785418	-0.274106288561784	0.0907455680084147	-302060248866773	0.00252272314977144	0.0169385541622959
Smp_136730	322093179991961	0.326770167838616	0.108274880574702	301796839769469	0.00254475440461165	0.0170736817993308
Smp_144590	634907978461417	0.248758403823256	0.0824786882200982	301603249507839	0.00256105812018122	0.0171702077713048
Smp_127310	541096271347417	0.292368743694021	0.0970275606788061	301325460156481	0.00258461979813561	0.0173152128136878
Smp_193440	540986467797363	-0.217245534545624	0.0721540706335423	-301085625021734	0.00260512151187096	0.0174395167278238
Smp_143740	655446449477153	-0.429981498947429	0.142898908934791	-300899077643512	0.002621170733897	0.0175338508316023
Smp_054330	192873609159226	0.324080610175703	0.107715447235413	300867348642597	0.00262390945071087	0.0175355118788105
Smp_153730	13654619213206	-0.227219855711887	0.0755257481655823	-300850850512241	0.00262533453494305	0.0175355118788105
Smp_146200	220715717461827	-0.24467863711861	0.0813471576944111	-300783265271259	0.00263117983779921	0.0175614588727031
Smp_016810	430011935838154	0.272668849000258	0.090659871245392	300760242932859	0.00263317370552691	0.0175616804768463
Smp_017110	173149262795574	0.322419320547081	0.10722329675542	300698943516472	0.00263848932616775	0.0175840393560153
Smp_082050	554276816453156	-0.252242052478696	0.0838936621520747	-300668782370539	0.00264110836930598	0.0175884071850362
Smp_142560	110186557067695	0.363401212644253	0.120972071349134	30040091782462	0.00266447286898296	0.0177308198272514
Smp_118040	134762082086187	0.384339678145709	0.127986716380904	300296537807775	0.00267362845729213	0.0177653487329122
Smp_146250	19627663854274	0.354262454149743	0.117966167346883	300308522449512	0.00267257577734837	0.0177653487329122
Smp_152550	480101278429197	-0.292868584157414	0.0975823621625639	-300124507817837	0.00268878065598585	0.0178417355473879
Smp_166970	438459721381392	0.454880496947578	0.151565802937973	300120797785588	0.00268910829395709	0.0178417355473879
Smp_128310	110030868330978	0.236907079056846	0.0789550958589935	300052930693593	0.00269510817025876	0.017868307831982
Smp_113630	598425423300298	-0.263400431554584	0.0879778749554046	-299393946134866	0.00275400582732677	0.0182452886060399
Smp_178740	832227547905921	-0.40655466311385	0.135937718131698	-299074214795907	0.00278300381567297	0.0184237732276296
Smp_014290	798810017664971	-0.292751170713809	0.0979556828365776	-298860834038812	0.00280251122532171	0.0185392119979369
Smp_099240	475835577172286	0.26131790311843	0.0874830031362367	298707055942605	0.00281664705748246	0.018618972467801
Smp_015900	487454620334775	0.278839435566454	0.0934140425248876	298498414188814	0.00283593025634085	0.0187326160074078
Smp_094130	110697811622824	-0.228044256518553	0.0764108743554261	-298444767766696	0.00284090783759791	0.0187516665448522
Smp_018020	495959388191147	-0.26169717558933	0.0877193627406959	-29833456082316	0.00285115841930255	0.0187530453657762
Smp_051280	131378340096226	0.227589580173456	0.0762899655001858	298321776240548	0.00285234972377283	0.0187530453657762
Smp_083410	296051700969946	-0.221768265442605	0.0743421641201645	-298307519114113	0.00285367878012202	0.0187530453657762
Smp_133880	167447677038244	-0.319624657902329	0.107121422322572	-298376039985589	0.00284729639790696	0.0187530453657762
Smp_155040	155426038867722	0.327106125042725	0.109628976387156	29837560818551	0.0028473365771219	0.0187530453657762
Smp_168720	537455873700208	0.496917534974707	0.166549233491741	298360745682656	0.00284871985609925	0.0187530453657762
Smp_093670	879004628114684	-0.376211128079102	0.126141036336728	-29824642242103	0.00285938064926177	0.0187767393514939
Smp_043030	119977129892441	-0.2240599813723	0.0751664715117109	-298085006341414	0.00287449493409488	0.0188122762115031
Smp_045330	113461919034042	0.380763578771354	0.12774098396709	29807471881495	0.00287546068017	0.0188122762115031
Smp_059250	403700197125174	-0.279838896606599	0.0938683762516421	-298118394906936	0.00287136260742638	0.0188122762115031
Smp_079240	27171578860523	-0.313465710493621	0.105145700465881	-298125086527278	0.00287073521234581	0.0188122762115031
Smp_175810	909589568789647	0.239371478604055	0.0803114105195308	298054133348639	0.00287739403927199	0.0188122762115031
Smp_176920	764988235881914	0.279306128853757	0.0937003652216697	298084354519851	0.00287455611534378	0.0188122762115031
Smp_132730	617500768725112	0.421985916072542	0.141622941374621	297964377788415	0.00288583763424398	0.0188444174611191
Smp_152770	25063481838469	0.508015557606491	0.170499531741045	297957157077749	0.00288651789177798	0.0188444174611191
Smp_084620	896665144935368	0.233701705760576	0.0784653052058288	29784081658452	0.00289749843649416	0.0189023259254758
Smp_027400	491669399028936	-0.253181609970842	0.0850137226815889	-29781263775392	0.00290016376363246	0.0189059438361397
Smp_161800	809794161823054	0.387863532112534	0.130289508907982	297693602012474	0.00291144760777766	0.0189656990711742
Smp_150920	874316627406521	0.236402343979544	0.0794539633107486	297533734163722	0.0029266651268408	0.0190509735037159
Smp_135940	234296695016063	-0.300331732353532	0.100970980823887	-297443611919911	0.00293527565354305	0.0190931474428359
Smp_019990	708940252549181	-0.252218211822111	0.0848064710795795	-297404441679266	0.00293902528852052	0.0191036643753833
Smp_056860	181849709617132	-0.224811152620571	0.0757161765911469	-296912975194863	0.00298644464299987	0.0193978133918418
Smp_163710	280540041751301	-0.248397369488451	0.0836903481843357	-296805276686545	0.00299692877440157	0.0194518050958803
Smp_033590	595230800430649	0.254749549057765	0.0858638790710894	296690007269355	0.00300818710292665	0.0194821070625578
Smp_105700	389473293956768	-0.236047631313977	0.0795487119092548	-296733442501556	0.00300394027501257	0.0194821070625578
Smp_147760	622366955553677	0.282171823657788	0.0951135287045801	29666844191451	0.00301029766379144	0.0194821070625578
Smp_149330	700920817308665	0.246955679742793	0.0832393188638279	296681523964403	0.00300901718697143	0.0194821070625578
Smp_134690	189256929751005	0.51333067420752	0.173281664249774	296240618665567	0.00305244811521017	0.0197263908859578
Smp_212830	103721612253579	0.243438469359539	0.0821717792263341	296255565659606	0.0030509664636952	0.0197263908859578
Smp_157160	204180384179953	-0.224057964911583	0.0756411539031706	-296211722521318	0.00305531436570945	0.019730678279495
Smp_198650	270069320262332	-0.347362339613408	0.117431103664808	-295800966501099	0.00309632415539171	0.0199811062390804
Smp_123480	153608508636825	0.342750530532574	0.115887521704651	295761377489893	0.00310030311464335	0.0199923794081069
Smp_151070	14056238006346	-0.245787975695734	0.0831667979012166	-295536177775744	0.00312302600988698	0.0201244201227033
Smp_134260	71790691746582	0.399263061767555	0.135128108429776	295470029446203	0.00312972923859329	0.0201531163120634
Smp_022540	180727894176166	-0.222272386462812	0.075244224488563	-295401258998419	0.00313671208768929	0.0201690812415168
Smp_120320	101268842063786	-0.258002795184022	0.0873352485964371	-295416569289467	0.0031351562756207	0.0201690812415168
Smp_104680	716294950036711	-0.247342730322072	0.083920063570729	-294736109337677	0.00320498708288835	0.0205933065290036
Smp_068480	822075083987645	-0.236843730652431	0.0803941819904398	-294603072994257	0.00321880420089507	0.0206672610949227
Smp_092770	376800289943899	-0.213309270975187	0.0724223518284168	-29453513396052	0.00322588124833273	0.020697864141344
Smp_117800	769513678126058	-0.401057575826287	0.136237285861727	-294381654250905	0.00324192108747139	0.0207858891771519
Smp_132250	108894293171269	0.354115945847579	0.120310236237634	294335674936367	0.00324674041426139	0.0208018983480252
Smp_177190	103633426233497	0.231448245071474	0.0786403420597805	294312358020432	0.00324918687290392	0.0208026925093641
Smp_045710	122253792483277	-0.238974983829466	0.0812127836221153	-294257841156413	0.00325491344966654	0.0208244712633309
Smp_073470	161364105438666	0.229046500040477	0.0778446801780028	294235263754351	0.00325728772334784	0.0208247866795336
Smp_211140	527901927712679	-0.254090494062843	0.0863699389297737	-294188576733209	0.00326220240664424	0.0208413316378833
Smp_094090	710997860716742	-0.245119466429192	0.0833646120449579	-294032996035537	0.0032786289961232	0.0209164386882304
Smp_172700	45833387628502	0.262859459655181	0.0893962682365724	294038515074888	0.00327804499578758	0.0209164386882304
Smp_114160	586340910972022	-0.243974156704215	0.082999686608718	-293945876993937	0.00328786011276292	0.0209604007331085
Smp_194730	948921938021011	-0.238875816700316	0.0812774140877237	-293901841466676	0.00329253511105165	0.0209752752416001
Smp_134840	254755101277527	0.300000244892831	0.10209626702009	293840562097925	0.00329905086495712	0.0210018469064825
Smp_143670	11239959852796	0.350669337266418	0.119415391122019	293655059010025	0.00331884681853733	0.0211128628932094
Smp_194670	767014467880795	0.381087924515432	0.129854167800839	293473772131764	0.00333829730767794	0.0212215251844367
Smp_008220	310951606011557	0.292368298544396	0.099700059865526	293247866589788	0.00336268024986043	0.0213527429406468
Smp_078060	11865125751492	0.344049016374858	0.117327412806198	29323839002839	0.00336370663048483	0.0213527429406468
Smp_157100	431463255122148	0.266440433924603	0.0908725580241682	293202304103447	0.00336761761088163	0.0213624298446648
Smp_004220	129553958139265	-0.234545107683944	0.0800174751589307	-293117356200118	0.00337684058754998	0.0214057757556158
Smp_066830	458070448665129	-0.277515322907675	0.0947507153817791	-292889950001414	0.00340164387438844	0.0215477540190221
Smp_086190	20714352486394	-0.362853834507732	0.123904467500384	-29284967832706	0.00340605357033763	0.0215487395751892
Smp_135820	863250825434397	0.404822739104383	0.138238079962944	292844590443458	0.00340661105710259	0.0215487395751892
Smp_210950	983633493815807	-0.230752285615624	0.0788284588649988	-292727130452733	0.00341950443634859	0.0216150326297631
Smp_123830	138271039777306	-0.331961957827911	0.113431528107641	-292654047217715	0.00342754905893437	0.0216506043165551
Smp_124000	103733564931424	-0.26151950620635	0.0894045157011123	-292512636700181	0.00344316372965015	0.0217339094619284
Smp_165750	567315486973485	0.265758297557062	0.0909116103817	292326025731206	0.00346386857282251	0.0218492047935009
Smp_008710	221562529882659	0.291170910093664	0.0996433607231195	292213056625765	0.00347645770963732	0.0218670166469252
Smp_161870	725866668492204	-0.285276530095047	0.0976198172349352	-292232190323088	0.00347432254937814	0.0218670166469252
Smp_169480	312207040355596	0.47547967035096	0.162693350913531	29225513377229	0.00347176382635629	0.0218670166469252
Smp_170570	30777742644422	-0.231506968027149	0.0792196239065863	-292234368974203	0.0034740795058724	0.0218670166469252
Smp_123120	104391369364726	0.370826046677307	0.126931574333287	292146417174043	0.00348390343966487	0.0218831157847674
Smp_129810	416095415420007	0.485078769785738	0.166037640485919	292149881416122	0.00348351601716236	0.0218831157847674
Smp_066050	21564234444038	0.327714078846543	0.11219548090888	292092048798915	0.00348998885003856	0.021896991320221
Smp_168620	833046110445123	0.426474695820321	0.146011471369677	292083006780034	0.00349100185388809	0.021896991320221
Smp_154010	604030315240654	-0.276139965618085	0.094611261775117	-291867966283387	0.00351517246118238	0.0220331698634084
Smp_013600	932454935137559	0.361610351878142	0.123916653728847	291817395803322	0.0035208786668979	0.0220535036499332
Smp_017990	211186212216918	-0.296672129298445	0.101706115886051	-291695466603827	0.00353467142932155	0.02212442487242
Smp_018260	205120823032277	-0.234282141669614	0.0803414616077062	-291608015315398	0.00354459426776688	0.0221710411008296
Smp_179880	463433876777433	0.252937981992151	0.0867782454289566	291476257375157	0.00355959231296799	0.0222337994053377
Smp_194530	224581767365834	0.300738447463057	0.103170163141242	291497501124757	0.00355717023355851	0.0222337994053377
Smp_172860	146260572036912	-0.354615414252919	0.121697160807618	-291391690569926	0.00356924897188715	0.022278580516511
Smp_134580	65860413459069	0.272961173099012	0.093689658032755	291346108877441	0.00357446381067183	0.0222955935600192
Smp_031560	358921218981883	0.272132088374433	0.093431537187522	291263631709547	0.00358391734885098	0.0223390032662896
Smp_028730	815729336011459	-0.237942048000368	0.081757005437522	-29103566933136	0.00361016482969983	0.0224765075898919
Smp_163000	110133902983908	-0.232889875741654	0.0800230555151713	-291028472035164	0.00361099636282845	0.0224765075898919
Smp_205720	232094253440227	-0.384908016666078	0.132328594523694	-290872897162948	0.00362901319711284	0.0225729661156526
Smp_009030	155501643354667	-0.225274392447274	0.0774666786044346	-290801666607633	0.00363728952638404	0.0225774097628703
Smp_056390	179928835821153	0.224477498007629	0.0771830907999014	290837663640072	0.00363310486243289	0.0225774097628703
Smp_147510	536335359137515	-0.24800055009944	0.0852804249978493	-29080595002393	0.00363679134852257	0.0225774097628703
Smp_021540	134630744315849	-0.268947369935774	0.0925206199415853	-290689113524725	0.00365040214474108	0.0226431108105581
Smp_000130	141048315199163	-0.255234555460764	0.0878566061576086	-290512650810676	0.00367104688695543	0.0227554096653701
Smp_032320	532219271482494	-0.215242416136822	0.0741324420908065	-290348476410863	0.00369034926373768	0.0228592381433599
Smp_163850	145028453160669	-0.342241429712061	0.117916593851154	-290240260962824	0.00370312282115523	0.0229225094050362
Smp_097210	510840804048145	0.254276708824318	0.0876926557492894	289963517071814	0.00373597221536306	0.0231098778542865
Smp_073940	170243617702753	-0.215741877999118	0.0744485822168662	-289786415771718	0.00375713283279309	0.0232247334598535
Smp_038830	461413558525854	-0.260166490994913	0.0898067593273362	-289695890313371	0.00376799111714503	0.0232757906457021
Smp_114450	894404306868113	0.377000876701119	0.130286396614837	289363192548519	0.00380814277945357	0.0235076050141734
Smp_081370	71040004773959	-0.418902666139504	0.14479175788152	-289313889318399	0.00381412590949976	0.0235283235340147
Smp_104370	240901722228407	-0.313463972636589	0.108397670589183	-28917962068077	0.00383046323799572	0.0236128418601016
Smp_012800	360925410123321	-0.288990608159685	0.0999450796144722	-28914941013048	0.00383414790122031	0.023619300379113
Smp_012380	867503554888438	0.374279084506762	0.129528123340049	288955845924032	0.00385783269131131	0.0237488710763405
Smp_022450	615494405924528	-0.208555901799789	0.0722247322594282	-288759674526262	0.00388197204378012	0.0237830530753341
Smp_052230	398646113553459	0.262352123567448	0.090831762533649	288833020795185	0.00387293059865764	0.0237830530753341
Smp_057600	155009154411738	0.314608788679973	0.108948114924488	288769373291158	0.00388077537129402	0.0237830530753341
Smp_095580	159306839135754	-0.228025594867206	0.0789550522044973	-288804311441158	0.00387646733959734	0.0237830530753341
Smp_105340	283736504213135	0.281849680567744	0.0976062082655929	288762042472557	0.00388167984615063	0.0237830530753341
Smp_130630	352796284099647	-0.303483935922244	0.105069832055153	-288840221770736	0.0038720439614916	0.0237830530753341
Smp_174910	724259774667924	-0.253054795384685	0.087621898758827	-288803140503951	0.00387661165105615	0.0237830530753341
Smp_052250	802853607697148	0.247279181339105	0.0856563910973443	288687368416076	0.0038909040313718	0.0237983227431125
Smp_156740	260329281928467	0.512402051941835	0.177501367834755	288674987800013	0.00389243528175279	0.0237983227431125
Smp_159560	25260348165037	0.279918455223333	0.0969547854604916	288710303358258	0.00388806885408184	0.0237983227431125
Smp_074610	147136031801455	-0.511976925197729	0.177482355318848	-288466379814466	0.0039183186320096	0.0239402319146726
Smp_145920	60115584425795	-0.411404192950289	0.142632134123414	-288437241354263	0.0039219464464078	0.0239460629314755
Smp_123350	134082115086668	0.365598003665086	0.126803066668387	288319528281751	0.00393663310636275	0.0239866821317627
Smp_129820	784234703502918	-0.237331789874831	0.0823138863236449	-288325336677315	0.00393590724274068	0.0239866821317627
Smp_179750	226553110380619	-0.294465685911894	0.102117058583702	-288360916379638	0.00393146357028637	0.0239866821317627
Smp_174500	174030054516614	-0.503379923827294	0.1747135536331	-288117271590959	0.00396198466771395	0.0241247428067395
Smp_103930	147474186831899	-0.220596107106248	0.0765769138308575	-288071294690067	0.00396776821447853	0.0241435461257366
Smp_035220	53160720253818	0.412473400775255	0.143313083442609	287812801781237	0.00400042761965343	0.0243257502981913
Smp_169540	389536758936252	0.448602910682774	0.155894177009396	287761171897867	0.0040069799906704	0.0243490636203764
Smp_203610	64092247137031	-0.23976892891387	0.0833455153815462	-287680660220571	0.00401721720857306	0.0243947217201281
Smp_076550	191970140968711	0.350872873910284	0.122124134149167	287308382044875	0.0040648625238827	0.0246506253394836
Smp_122880	477920011704334	0.46207520966936	0.160828903494716	287308561849731	0.00406483938862018	0.0246506253394836
Smp_076710	487500249769532	-0.246656693330207	0.0858887951060448	-287181457168733	0.00408122363785486	0.0247330988662151
Smp_012810	126556391252353	0.344685923752241	0.120073735303064	287061881503277	0.00409669206327371	0.0248100546387712
Smp_019860	53306823786502	-0.250580253471737	0.0873402416762426	-286901259559827	0.00411755401176677	0.0249195481644561
Smp_038440	108579393267106	0.227898932741688	0.0794802726089924	286736475933908	0.00413905662919188	0.0250327685534583
Smp_089630	603726679338727	-0.252658288820628	0.0881668674291451	-28656829508395	0.00416110756349995	0.0251152563654104
Smp_155980	80932906038289	0.373851281472372	0.130443305507108	286600588676434	0.00415686515779856	0.0251152563654104
Smp_166490	5458592670668	0.417707644386947	0.145755231867514	286581578606129	0.00415936203328529	0.0251152563654104
Smp_133680	182926969748655	0.347038702828423	0.121142325601293	286471884294683	0.00417379641847291	0.0251748784648228
Smp_094630	272308436941113	-0.213845878151683	0.0746808594740632	-286346300320703	0.00419037746812534	0.025240895078681
Smp_143240	112185552597244	0.221184091099081	0.0772420253205276	286352008742966	0.00418962248169243	0.025240895078681
Smp_093720	934723191254435	0.394972903609306	0.137958127340015	286299119323246	0.00419662227560017	0.0252615226630045
Smp_151100	113350079273605	0.250391002394378	0.0875032538314256	286150504616382	0.00421634791633803	0.0253461934809663
Smp_167660	267470570332123	0.255805732952965	0.0893927520330814	286159366542714	0.0042151693183989	0.0253461934809663
Smp_096290	158267692431534	-0.217235433211073	0.0759242097274785	-286121428185839	0.0042202170557234	0.025352437403162
Smp_087980	642015530768799	0.274268637607363	0.095886175869978	286035640819874	0.00423165137517632	0.0253971457672689
Smp_199660	261734119916608	0.276154552675184	0.0965497501709472	28602306291444	0.00423333020325249	0.0253971457672689
Smp_075130	981362642230114	-0.233900829575096	0.0817850054576635	-285994759389209	0.00423711020799692	0.0254028086566455
Smp_028170	131296808944394	-0.203224980016225	0.0710733080474514	-285937133924516	0.00424481569191607	0.0254319827106972
Smp_149550	427795087621383	0.432991842123718	0.151512669265381	285779297680588	0.00426598614680599	0.0255417365754955
Smp_212120	151331318457177	0.238461700239824	0.0834592574943772	285722288214569	0.00427365629071991	0.0255705673987831
Smp_095680	30235729721684	0.266866482494916	0.0935532099506207	285256361204253	0.00433681315074921	0.0259311317698669
Smp_090920	941139121306927	-0.238711202626169	0.083799001430009	-284861631466511	0.00439097994775966	0.0262374965924505
Smp_181390	475707342702666	0.423476563184446	0.148754655445446	284681216810555	0.00441594094135042	0.0263690553411171
Smp_010280	935397496872985	-0.227899888169921	0.0800818296786875	-284583767733985	0.00442947678413883	0.0264322608631123
Smp_129340	251686832369071	-0.206116204132687	0.0724470308253989	-284506075382769	0.00444029531097445	0.0264765520603527
Smp_160460	744594072064932	0.261762915393705	0.0920119245992984	284488034060425	0.00444281095754272	0.0264765520603527
Smp_036760	508948654111249	0.296818428627829	0.104458705050864	284149060131753	0.00449031755135355	0.0267241025298829
Smp_153110	561555699139155	0.282498954498022	0.0994135812234795	284165353487237	0.00448802357840861	0.0267241025298829
Smp_078110	490999141439972	0.266020026474794	0.0936573017449934	284035543965491	0.00450632921727464	0.0268015875160219
Smp_178330	155552289471502	-0.479306792923939	0.16887911903184	-28381649292804	0.00453737306677308	0.0269683149031762
Smp_152630	190463432446092	-0.295550742061406	0.104153245950444	-283765272377617	0.00454465991704063	0.026993712783112
Smp_161600	73827470244044	0.307949260429717	0.108583291860085	283606487843937	0.0045673166869866	0.0271103085257382
Smp_062610	861122715551886	-0.226256107120045	0.0798434579315229	-283374634543123	0.00460058333219943	0.0272355749547325
Smp_082030	133226997448258	-0.252934763696397	0.089256082689349	-283380982085807	0.00459966966383352	0.0272355749547325
Smp_153410	17328691496009	-0.210901887548055	0.0744143348523094	-283415672486536	0.00459467921330088	0.0272355749547325
Smp_179290	515765308663571	0.243703630096468	0.0859910276932229	283405881559984	0.00459608720788502	0.0272355749547325
Smp_156880	203550145724524	-0.232566562775002	0.082083398510545	-283329597695842	0.00460707067941395	0.027255965703772
Smp_135120	419822584573059	-0.289987671486657	0.102417156263254	-283143647087085	0.00463394380216859	0.0273968545452304
Smp_126640	854610979539384	0.360612773587922	0.127399951347446	283055660362425	0.00464670882981672	0.0274542024991216
Smp_159690	628002924863355	-0.247253096709445	0.0873889657682361	-282934000346432	0.00466441159535656	0.0275406293075865
Smp_208080	873051072863346	-0.247406202300909	0.0874609345695616	-282876238995749	0.00467283781625604	0.0275722057445358
Smp_019880	763398771826561	-0.257042402215485	0.090881821267041	-282831482283139	0.00467937639556471	0.0275878672941083
Smp_167280	363039783018346	-0.26162154343332	0.092505947079989	-282815917994006	0.00468165214771068	0.0275878672941083
Smp_066200	162574961016592	-0.313073096881617	0.110784746533492	-28259585067243	0.00471393698887256	0.0277598511566939
Smp_196230	36706422347819	-0.254527937201035	0.0900815557628493	-282552776809395	0.00472027964762476	0.0277789387672634
Smp_124430	247025561503658	-0.219741667095168	0.0777795748748324	-282518472810875	0.00472533646208918	0.0277904390616761
Smp_072900	798965666244129	-0.21136041233965	0.0748350839548726	-282434923794707	0.00473767309558274	0.027826451093203
Smp_155760	299171578422524	-0.274661614341123	0.0972461327415687	-282439626746943	0.00473697789615994	0.027826451093203
Smp_126050	309205140807756	0.262542951923745	0.0929762646357738	282376317173242	0.00474634418815676	0.0278408676446104
Smp_153650	180727561776673	0.317521589358904	0.112442022875064	282386941501139	0.00474477120963388	0.0278408676446104
Smp_131660	489598802090483	-0.256292888384595	0.0907791464191031	-282325730626898	0.00475384022483689	0.0278665882813246
Smp_080030	171702955671499	0.303104538029634	0.107380967101165	282270262796268	0.00476207189645422	0.0278965846805366
Smp_174200	131636733353646	0.26493677154848	0.0938768442601393	28221738133242	0.00476993174977237	0.0279243651520988
Smp_127280	402229336507966	-0.251613716057519	0.0891828308846282	-282132461553077	0.00478257807495298	0.0279618484447479
Smp_201540	438033711823467	0.452746885926892	0.160462585714644	282151059644538	0.00477980583937512	0.0279618484447479
Smp_017810	393144872160913	-0.246202758554234	0.0873122288233325	-281979697314108	0.00480540426654299	0.0280769771790121
Smp_165420	209848486468169	0.208127947401006	0.0739104141573841	281594887234457	0.00486334056074959	0.0283969631047158
Smp_134300	128171756297338	0.244674853520059	0.0869064587295447	281538170001258	0.00487193303241692	0.0284286020660315
Smp_210660	32431553733689	-0.201587891142607	0.0716168914001162	-281480928872431	0.00488061879490157	0.0284607438450087
Smp_034400	747803708383687	-0.247323698336121	0.0878872348710741	-281410262478882	0.00489136102636985	0.0284862943518821
Smp_191880	106460655464893	0.497974866902946	0.176943834702423	281431035865375	0.004888200977996	0.0284862943518821
Smp_054120	753765938179678	-0.229204496182524	0.0814859280829927	-281281077082513	0.00491105422797061	0.0285823994281564
Smp_119170	168739223640646	-0.327015207191635	0.116365498035109	-28102419764746	0.00495042651580649	0.0287928378584927
Smp_172300	116261584900235	-0.329064102061853	0.117119852040202	-280963556843378	0.0049597625718201	0.0288284187902613
Smp_015390	105954207554912	-0.223288314595579	0.079552738966324	-280679606380492	0.00500369083034947	0.0290648889542414
Smp_145540	247265072612043	0.279069430092355	0.0995100112990865	280443571907139	0.00504047372574914	0.029259574310781
Smp_090370	925550139598795	0.222750072812182	0.0794681050683445	280301226033528	0.0050627744697247	0.0293699941226193
Smp_004170	679076130732292	-0.262614212701711	0.0937300116350474	-280181564176307	0.00508159036641889	0.0294410122328681
Smp_174700	703897377417677	0.375181896454969	0.133901913782984	280191586404829	0.00508001202687494	0.0294410122328681
Smp_164050	484570137798528	-0.264241960929634	0.0943223856877572	-280147664844245	0.00508693225107726	0.0294529102604389
Smp_145680	128650939668995	0.232440187587105	0.0829813381552061	280111399447855	0.0050926526014527	0.0294669827850206
Smp_141100	131279673795298	0.216329904885563	0.0772489014816935	280042694117571	0.00510350583493401	0.0295107177298282
Smp_157830	717396141351148	0.271211830962534	0.0968737823717915	279964118590571	0.0051159438663371	0.0295635543295364
Smp_027870	700346908602332	-0.25522683497214	0.0912141898379534	-279810449915263	0.0051403479051584	0.0296854262969077
Smp_026300	66311287978047	0.228248208496894	0.0815930509087379	279739764544642	0.00515160869741824	0.029731288081685
Smp_075210	939326307233181	-0.224144727619006	0.0801427727610371	-27968177278735	0.00516086392943803	0.0297655236419681
Smp_131200	23032885415332	0.486087507799556	0.173821262503398	279647898536034	0.00516627706188194	0.0297775699120184
Smp_123840	518245305811988	0.450384829087872	0.161137356330388	279503672732736	0.00518938193344223	0.0298915073812489
Smp_023550	230091251436905	-0.219637874685892	0.0786124738053055	-279393159958119	0.00520714913837812	0.0299745725144298
Smp_093830	722873938678348	-0.225349951350187	0.0806841961553005	-279298750050672	0.00522237098819442	0.0300428882089001
Smp_128980	112054472853614	0.321606138428548	0.115167243385874	279251399072729	0.00523002058478513	0.0300586215530167
Smp_157410	488001924327525	-0.233675395004119	0.0836825516601269	-27924028410747	0.00523181768462131	0.0300586215530167
Smp_142770	362389151267714	-0.23327780495301	0.0835519964718913	-279200754983144	0.00523821338905496	0.0300760752088239
Smp_129640	807343471469565	0.232796873239914	0.0834455218492467	278980666764223	0.00527395238181353	0.0302618779525328
Smp_144450	376108819298974	0.260490224770685	0.093448520021117	278752648743737	0.00531121122177646	0.0304561580751932
Smp_087760	431340392617517	-0.258387875280423	0.092704271690199	-278722728272877	0.00531611792220837	0.0304647909336023
Smp_000530	183008789353321	0.215332255346326	0.0772957340310439	278582328049104	0.00533919707673919	0.0305686313206102
Smp_051580	170769212482557	0.293284747471656	0.10528186760806	278570996255013	0.00534106375089371	0.0305686313206102
Smp_115340	114347947303116	-0.362286812559863	0.130073023387725	-278525710500284	0.00534852950957428	0.0305918127824117
Smp_134100	800494356497495	0.382715217611708	0.137460478880414	278418364848457	0.00536626405214095	0.030673661209334
Smp_016630	1247091686138	0.213833011097459	0.0768089983355235	278395781394487	0.0053700018115725	0.0306754503993972
Smp_082820	864059699768802	-0.220540863342556	0.079237954466642	-278327305174694	0.00538134960101167	0.0307206809281463
Smp_176350	167291832008809	-0.333383934526138	0.119796266201571	-278292425212302	0.00538713818234949	0.0307341380250347
Smp_205650	654066062701668	-0.409452798832693	0.147166319482696	-278224528731818	0.00539842221931355	0.0307789101326489
Smp_127660	465500022831509	-0.240863996895344	0.0865904908561744	-278164489557422	0.00540841818771072	0.0308162860733619
Smp_126060	135231453684138	0.493551772307108	0.177499358613115	278058341260192	0.00542613179706748	0.0308975603981776
Smp_127690	206477627766581	-0.285091295864437	0.102544740577092	-278016497247959	0.00543312894182455	0.0309177483684387
Smp_146080	856577995291679	0.358854436375635	0.129165067639674	277826228819633	0.00546504841949926	0.031079643614892
Smp_114390	349933413206099	-0.292200748210174	0.105235647113137	-277663278770961	0.00549251941596453	0.0312160510208085
Smp_055900	105343547800161	-0.223988843209978	0.0806765386485226	-277638142342488	0.00549676812861778	0.0312203881598157
Smp_076540	332151289333842	0.299928910898076	0.108085505390502	277492259313091	0.00552148478667042	0.0313012273634221
Smp_127700	22852331164579	-0.285942466207906	0.103041484178712	-277502278317318	0.00551978408528547	0.0313012273634221
Smp_153180	140927118825626	0.355038460025252	0.127937041756629	277510293461867	0.00551842387456751	0.0313012273634221
Smp_069130	17272639684387	-0.198669172317694	0.0716358970171122	-277331869342316	0.00554877504916701	0.0313978906029537
Smp_146490	130133170359842	0.227571743341582	0.0820580330862353	2773302439536	0.00554905223004083	0.0313978906029537
Smp_196060	428079478343394	-0.258595329322411	0.0932344920404585	-277360152517585	0.00554395386108317	0.0313978906029537
Smp_160850	232305145352502	-0.24382385603797	0.0879524906432172	-277222230154972	0.00556750007331169	0.0314823851999071
Smp_126310	410025155167534	0.247522022322179	0.0892987266523778	277184268579476	0.00557399672022621	0.031499235724332
Smp_053230	244754996921627	-0.214604886444509	0.0774323744100831	-277151369926948	0.00557963244336629	0.0315112028973719
Smp_121800	397641845693898	-0.250762406981107	0.0905001254275538	-277085148552467	0.00559099212821109	0.0315157435446109
Smp_125300	10043852016831	0.24514660214992	0.0884709857127334	2770926537949	0.00558970362331417	0.0315157435446109
Smp_133150	619197965937135	0.229343998219784	0.0827671681850448	277095378818608	0.00558923585577836	0.0315157435446109
Smp_175140	905216259956936	0.389814542611956	0.140720607698074	277013117686593	0.00560337206914802	0.0315656626562005
Smp_143490	278172217837158	-0.271595886977713	0.098073703874135	-276930386279967	0.00561762162383866	0.0315863382829397
Smp_147520	126093918803132	0.227458824290112	0.0821325889757911	276941013459538	0.00561578938343887	0.0315863382829397
Smp_157570	557704637840004	0.416306878701569	0.150323363071451	276940902728267	0.00561580847192446	0.0315863382829397
Smp_061560	747883167312685	-0.397627858163152	0.143647653757315	-276807763832275	0.005638802104321	0.031685539804519
Smp_046880	107624511686558	-0.302768200473016	0.109388059402515	-27678359240191	0.00564298570698909	0.0316864219848075
Smp_089640	100342902135939	-0.225309368511132	0.0814096442351014	-276760045604014	0.0056470638902367	0.0316864219848075
Smp_172740	127915407386699	0.329552007744477	0.119081221513632	276745572102442	0.00564957194481832	0.0316864219848075
Smp_128390	156007609392547	-0.299217400934816	0.108167280052269	-276624687974243	0.00567055874243212	0.0317842269436574
Smp_031360	209587128258233	-0.219733352412966	0.0795256670662346	-276304947219061	0.005726408619767	0.0320771995042233
Smp_000600	966922896318566	-0.215333060576807	0.0779534476945076	-276232888916828	0.0057390635094147	0.0321079274539834
Smp_162840	146886715882608	0.488434487499333	0.176809557983918	276248916104275	0.00573624663351986	0.0321079274539834
Smp_026320	215377694597975	0.230190592085331	0.0833468799840396	276183814114471	0.00574769646433377	0.0321361530780509
Smp_172570	124590318659482	0.247285947798403	0.0895692457733395	276083543702239	0.00576537187145515	0.0322148695275257
Smp_135710	116577534463041	0.257267677594516	0.0932084547682539	276013241753837	0.00577779372910136	0.0322641511418709
Smp_098760	179437331027082	-0.225685447981818	0.08177914376339	-275969443547598	0.0057855447579981	0.0322873049204916
Smp_018640	110576613671885	-0.325614765404836	0.118009611155064	-275922242449372	0.00579390849676595	0.0322937388957888
Smp_103340	138013591656485	0.310159426676366	0.112406252558034	275927201217061	0.00579302932202411	0.0322937388957888
Smp_192170	147544557867056	-0.323660924011547	0.117321948162994	-275874147232783	0.00580244187934003	0.0323211890007765
Smp_167890	530136189944573	-0.236439947307735	0.0857189090017478	-275831727283083	0.00580997772007833	0.032343051857515
Smp_008545	155287174253435	-0.219373173436013	0.0795375453653658	-275810841821047	0.00581369123194004	0.0323436225866379
Smp_126510	363935040150475	0.295748619865861	0.107246937509526	275764163279341	0.00582199858504502	0.0323697339082857
Smp_004820	396148887752648	-0.247977289746222	0.0900080789998381	-275505590722215	0.00586821073026518	0.0325862142039586
Smp_067060	203995936357814	-0.207530889436246	0.0753239325689794	-275517863125635	0.00586600995150823	0.0325862142039586
Smp_179740	466262556985136	0.238722313126779	0.0866966823354773	275353458397671	0.005895554095823	0.0327177683000536
Smp_043110	31019650383226	-0.205961821550546	0.0748117304503744	-275306854032964	0.00590395343685173	0.0327440934575114
Smp_097620	275790190641063	-0.262494841933154	0.0953568120879744	-275276444530236	0.00590943984784675	0.0327542405427991
Smp_062250	247490144285276	-0.206365772433106	0.0750137247649383	-275104020070687	0.00594063524578009	0.0328864461659161
Smp_135730	137734074838413	0.315946262013416	0.114839460346841	275119946627393	0.00593774757122163	0.0328864461659161
Smp_121140	415785590506785	-0.269288169200176	0.0979354594224639	-274964931790995	0.00596590744532078	0.0329995409743027
Smp_141310	977594858078305	0.360740314809704	0.131201645369244	274951060098723	0.00596843322299547	0.0329995409743027
Smp_137120	938395381049667	0.245439237850499	0.0892775733245933	274917012986158	0.00597463665556271	0.0330134611498305
Smp_118200	627334526526366	-0.237553073902239	0.0864322268366444	-274843172039534	0.00598811054957399	0.0330471387507913
Smp_214170	132734927487538	0.215789502068709	0.0785115248536285	274850733661093	0.00598672950931432	0.0330471387507913
Smp_080280	452960784031794	-0.205531231731017	0.0748203485442635	-274699644855872	0.00601437857425678	0.0331512547013034
Smp_125360	145536695617321	0.205682115186709	0.0748698475047661	274719559397547	0.00601072766707943	0.0331512547013034
Smp_149750	370241832040599	-0.263789754085252	0.0960454058065464	-274651090148522	0.00602328842133009	0.0331701648302248
Smp_166560	134232594153739	0.340701456712837	0.124053567728992	274640595147682	0.00602521582882391	0.0331701648302248
Smp_196130	15095916521979	-0.20959767562897	0.0763238579459884	-274616196389463	0.00602969880973366	0.033174454692128
Smp_083740	731035330863617	0.235784611603215	0.0859103528172632	274454246631653	0.00605953139353697	0.033318123199454
Smp_156800	855749071396893	0.391380145499021	0.142887139928438	273908586661498	0.00616102800169457	0.0338554158350787
Smp_150740	562458989938653	0.325695504007435	0.118954533167314	27379831212429	0.00618172485204539	0.0339483197423486
Smp_161390	129581817749925	-0.40343751284141	0.147424676766732	-273656705030301	0.00620839415265608	0.0340738887410175
Smp_180200	16493569563913	0.213411677896814	0.0779985283635246	27360987748663	0.00621723609403169	0.0341015209395235
Smp_059290	176470552128407	-0.208522186893995	0.0762189177364265	-273583242962185	0.00622227026146616	0.0341082464699831
Smp_058320	189194397747614	-0.207851744363483	0.0759849524044749	-273543297437457	0.00622982720857784	0.0341287842857686
Smp_163510	27430832487511	0.457084390533855	0.167116022571163	273513205676741	0.00623552546335632	0.0341391207672876
Smp_075860	903144778979006	-0.213932496083443	0.0782344726080133	-273450422750764	0.00624742931325434	0.0341833991196207
Smp_092570	137175450636095	-0.213941164196862	0.0782562790174947	-273385301323916	0.00625979816211657	0.0342301661404628
Smp_166170	105601477552747	0.331821449441526	0.121399014062018	273331255616303	0.00627008007709404	0.0342654711717702
Smp_073340	670492015232074	-0.228596098135054	0.0836862022216452	-273158647502741	0.00630301976173196	0.0344244804913617
Smp_063260	171089999290651	-0.251214567546245	0.0919790989424595	-27312136173828	0.00631015561815876	0.0344424520852212
Smp_124690	326832315373193	0.435452306047037	0.159463076552091	273074065459153	0.00631921777695058	0.0344709096395532
Smp_120920	178641103149985	-0.234892267541081	0.086071449532755	-272903812839461	0.00635193592162326	0.0346282958307848
Smp_021260	549529435316795	0.389881732725257	0.142919108599328	272798883610649	0.00637217645579973	0.034696403960242
Smp_126750	418882017426968	-0.249668330315078	0.0915177058265688	-272808772969259	0.00637026635388781	0.034696403960242
Smp_026420	430672483765542	-0.243740308620237	0.0893659390283169	-272744080429798	0.00638277088152447	0.0347329761760721
Smp_133110	284168657709666	-0.199036634374062	0.0729950578685603	-2726713837702	0.00639684889089013	0.0347884490077127
Smp_142280	39747141591484	0.45517107829273	0.166970035601253	272606445014925	0.00640944816964346	0.034814692089446
Smp_149420	293347393046948	0.207137239446481	0.0759815011384126	272615355504949	0.006407718054726	0.034814692089446
Smp_179810	58967915315164	0.261377206851153	0.095904516632292	272538996107244	0.00642255809823043	0.0348647593247575
Smp_134090	303001182047587	0.252087079723838	0.0925436969766216	272397891979094	0.00645006232623971	0.034979841449585
Smp_213750	124531765618823	-0.338503125521109	0.124271412482346	-272390181103958	0.0064515683906123	0.034979841449585
Smp_145550	417019523042264	-0.239352270329713	0.0878855743868589	-272345344500021	0.00646033200780626	0.0350003926319821
Smp_168140	100903903870716	0.351351827616537	0.12901655152914	272330816048188	0.00646317398831064	0.0350003926319821
Smp_149160	674780578698566	0.223332985979197	0.0820890760217197	27206176120207	0.00651600878195224	0.0352438953260545
Smp_164300	245906826214248	0.228599840905842	0.0840188203186029	272081707454332	0.00651207860838699	0.0352438953260545
Smp_026930	294267773140667	-0.254743591714322	0.0936766558348622	-271939246169715	0.00654019575479178	0.0353436630632583
Smp_197180	121212881470542	-0.219643402984761	0.0807725209772149	-271928374065135	0.00654234602644661	0.0353436630632583
Smp_073360	40585561694729	0.425560084984213	0.156530130294848	271871034785832	0.00655369704245573	0.0353490870351669
Smp_149020	219687680891049	-0.231199429577995	0.0850424673327187	-271863501647305	0.00655518963552666	0.0353490870351669
Smp_181490	603736640636118	0.242875267640686	0.0893247655991726	271901376971467	0.00654768822884253	0.0353490870351669
Smp_041350	860721685566067	0.35879787691038	0.132071971330893	271668449629973	0.00659394323942952	0.0354939600934917
Smp_079290	192889275338811	-0.236243055871897	0.0869575939694923	-271676164309214	0.00659240655591512	0.0354939600934917
Smp_174450	466779515035576	-0.232082850436856	0.0854222551037183	-27168897631544	0.00658985524959117	0.0354939600934917
Smp_156600	368610163708762	0.438844494850863	0.161584308718923	271588558524105	0.00660987566265408	0.0355583521383739
Smp_086830	225515531418197	-0.27623194356724	0.101758897385585	-271457288418271	0.00663612961061959	0.0356781590169986
Smp_027900	168936078957386	-0.201301097014766	0.0741989673160548	-271299054820147	0.00666790084220094	0.0358274672127137
Smp_157710	797221075672577	-0.219344058709274	0.0809154848465744	-271077976144092	0.00671251954544373	0.0360455860722659
Smp_006300	787195901859516	0.225432501929317	0.0832251744873101	270870566890419	0.00675462326125503	0.0362499464056689
Smp_066410	264272394730704	-0.227167190819838	0.0838751776835339	-27083959413708	0.00676093100425987	0.0362620712605723
Smp_136030	900905390169018	0.339285201190443	0.125286295838033	270807911528537	0.00676738878949302	0.0362749858692334
Smp_095650	306811966179489	-0.253508660923597	0.093634628696594	-270742421316205	0.00678075506815426	0.0363248942257522
Smp_027080	385181165677946	-0.23851758615653	0.08810435102956	-270721687827318	0.00678499162848256	0.036325863727626
Smp_070630	555235648166274	0.237016714383118	0.0875656183110459	27067326075538	0.00679489620245353	0.0363571596686835
Smp_036590	388879988666631	-0.193522693823443	0.0715437869140784	-270495457636114	0.00683137301068028	0.0365305122726348
Smp_166030	173969284918326	-0.298420032873378	0.110371787060446	-270377096195739	0.00685575264469355	0.0366390074215514
Smp_171550	223631133301627	0.271758054464868	0.100598025930937	270142532072585	0.00690429835455959	0.0368764462503221
Smp_122230	282408981667684	0.451708221308496	0.167295471596751	270006245236149	0.0069326460918406	0.0370057872733112
Smp_062400	104505294201614	0.358344786995815	0.132811963019812	26981363639837	0.00697288712857725	0.037198421685924
Smp_125310	75693466538717	0.216591961713331	0.0803188388688421	269665205278949	0.00700404128183058	0.0373278903376545
Smp_199770	774079172671434	0.221058841232981	0.0819773881152282	269658312268084	0.00700549108603295	0.0373278903376545
Smp_173570	136143181765485	0.300854984533986	0.111579377146089	269633145684334	0.00701078665206139	0.0373338977660606
Smp_176110	362554433473239	0.19940114667633	0.0739618942179123	269599837571545	0.00701780089043162	0.0373490449052858
Smp_161270	204015871805195	0.294154240007143	0.109178515545103	269425022440082	0.00705471803499524	0.0375232241326914
Smp_138280	268656614336593	-0.285702266655092	0.106084273223121	-269316325572775	0.00707776027426617	0.0376234414104464
Smp_137820	252755873153516	0.455083693053834	0.169046638990229	269205998872381	0.0071012170958314	0.0377050293578478
Smp_201060	420026077852236	0.247555496418245	0.0919581433137334	269204539693304	0.00710152780246614	0.0377050293578478
Smp_159720	542393688121398	-0.226914101593121	0.0843206061903583	-269108717127637	0.00712195827739873	0.0377911020679268
Smp_098850	199916181309636	-0.281333832194907	0.104615960893347	-268920564120919	0.00716222825884642	0.0379822844964402
Smp_180800	178000515772711	-0.31270977125207	0.116354854321053	-268755242810259	0.00719778018904734	0.0381482350019509
Smp_003900	984181010697909	0.402683392965878	0.149939428929173	268564043388543	0.00723909460410973	0.0382288729665238
Smp_013460	259026631949181	-0.204721094183151	0.0762443976047662	-268506409145468	0.00725158990103949	0.0382288729665238
Smp_040770	351668120349056	-0.253257338164436	0.0943126435895384	-268529571991054	0.00724656579415929	0.0382288729665238
Smp_050360	626189453429462	-0.236073699875195	0.0879272314699265	-268487584481651	0.00725567534253551	0.0382288729665238
Smp_059670	722383384124841	-0.219998940235767	0.0819328172976628	-268511382242	0.00725051095456501	0.0382288729665238
Smp_085380	44235802445692	0.230966065880027	0.0859970384318245	268574441738629	0.00723684226565762	0.0382288729665238
Smp_123820	93116241266139	0.332783362195746	0.123911727900948	268564862933528	0.00723891706343158	0.0382288729665238
Smp_138060	118947549683465	-0.315773376418478	0.117588150063989	-268541835420184	0.00724390707595634	0.0382288729665238
Smp_144550	485411011581522	-0.238074571719606	0.0886164235762155	-268657391160508	0.00721889748256587	0.0382288729665238
Smp_154850	103637353598746	0.209874603499624	0.0781473148305463	268562782937217	0.00723936766737986	0.0382288729665238
Smp_013440	232053528723799	-0.262386222817044	0.0977821048833083	-268337670916546	0.00728828427592909	0.0383781083242192
Smp_167570	14464913166472	-0.242141940314617	0.0902872484108646	-268190629990978	0.00732039604275988	0.0385245519124561
Smp_122870	40439583786519	0.281368229814596	0.10494683636854	268105489932559	0.0073390474662702	0.0386000282767952
Smp_177130	517598730047037	0.386337694190358	0.144171056455044	26797174390605	0.00736843298140034	0.0387318393277012
Smp_137070	113518859460778	-0.212460850805596	0.0792917201372963	-267948343708161	0.00737358510500313	0.0387361887305062
Smp_133120	280031056441374	-0.253198091047405	0.0945196181862736	-267878876265049	0.00738889909733772	0.0387782970835572
Smp_157840	100212170016012	0.328395112814498	0.122593716353991	267872712061566	0.00739025936380842	0.0387782970835572
Smp_084520	163114968636856	-0.292193430898791	0.109120043731127	-267772464991636	0.00741241262883073	0.0388717681009584
Smp_012280	291641827960518	-0.192718867402498	0.0719771131165002	-267750204277529	0.00741734002438055	0.0388748476292432
Smp_028850	178868484918979	-0.206151325679572	0.0770441294519254	-267575644174431	0.00745608075763741	0.039009413169485
Smp_055050	130848589564164	-0.248363262230351	0.0928158435206303	-267587141170728	0.00745352361758165	0.039009413169485
Smp_150160	763615235372948	-0.217484478252613	0.0812696737800031	-267608405616765	0.00744879609256341	0.039009413169485
Smp_199040	567200705972611	0.23858915269695	0.0891935521732271	267495964544135	0.00747382458224458	0.0390794201886542
Smp_138250	461559567481404	-0.228924340190534	0.0855871290926431	-267475194713842	0.00747845602510757	0.0390808229970178
Smp_057650	346957457139634	-0.202079489709231	0.0755620952967423	-267435000201672	0.00748742626838628	0.0390966635784397
Smp_175220	106098112164988	-0.215637645699198	0.0806414558839629	-267402967041523	0.00749458204356157	0.0390966635784397
Smp_198960	817995224663568	0.212562880082859	0.0794859626088467	267421910871091	0.00749034950736888	0.0390966635784397
Smp_183490	160673575448251	0.287639037155388	0.107605825604816	267308052829544	0.00751582061611009	0.0391618413371135
Smp_199150	794905234038361	0.400282488235812	0.149744947527073	267309511837416	0.00751549373176328	0.0391618413371135
Smp_201550	155584897451881	0.473882829335784	0.177295603110836	267284027929073	0.00752120512392484	0.0391671129622063
Smp_146720	25638860847681	-0.210429030467937	0.0787474084281539	-267220261172054	0.00753551343282883	0.0392188226716141
Smp_025680	265634482497117	-0.256967860628868	0.0962826558853098	-266889044829594	0.00761022679270424	0.0395802571828501
Smp_169330	37401208536061	-0.250808656246646	0.0939804269057083	-266873288943756	0.00761379737926212	0.0395802571828501
Smp_900050	114205279078597	-0.228234438653998	0.0855325072113231	-266839411231223	0.0076214798064805	0.0395972126604674
Smp_077010	495736036181062	0.22775224119993	0.0853924714871373	266712319287112	0.00765036233410113	0.0397012140362363
Smp_198660	737586049928118	0.21582765483644	0.0809182426136347	266723111952598	0.0076479058194574	0.0397012140362363
Smp_157470	125051084777011	0.473150173654196	0.177476638539426	266598566182043	0.00767629667950403	0.0398127326915562
Smp_043390	71664947704363	-0.213400394751417	0.0800593385307021	-266552782808191	0.00768675696017363	0.0398208687636062
Smp_176360	923119632822954	0.238191209266372	0.0893598641376951	266552788060803	0.00768675575935944	0.0398208687636062
Smp_105090	412183251448317	0.231916835705153	0.0870256792518249	266492416605056	0.00770056855470564	0.0398693598523112
Smp_166090	107363286605578	0.331639808167498	0.124664388981921	266026096847587	0.00780801271158539	0.0404022933897575
Smp_032990	225342697926657	-0.334184409186325	0.125662830852305	-265937355477134	0.00782861096314319	0.040466687340673
Smp_146940	150287429832462	0.469724857634828	0.176632410613983	265933559985985	0.00782949304023516	0.040466687340673
Smp_064280	170424920608179	-0.340612702250034	0.128101637835684	-265892542831449	0.00783903116232312	0.0404926194469021
Smp_180360	973274166003132	-0.206781158060169	0.0778312340580112	-265678889153994	0.00788888267930779	0.0407266410135792
Smp_037290	756206801028332	-0.216349687332193	0.081448501374198	-265627585139007	0.00790089557483947	0.0407651622487541
Smp_152010	136724463742151	-0.209005154808127	0.0786936416280615	-265593446286259	0.00790889830360623	0.0407829603370184
Smp_135530	115503402694786	0.220880072287551	0.0831922429217358	265505610295117	0.00792952193708921	0.0408657813524212
Smp_103570	119462872319762	0.221808926198048	0.0835648448870701	265433300926725	0.00794653609773354	0.0409299159444504
Smp_027550	595015407216849	-0.189966677192877	0.0715885331243063	-265359086018733	0.00796403261678643	0.040996459855492
Smp_070930	769287491101859	-0.211764464698489	0.0798426778066375	-265227157349781	0.00799522062121322	0.0411097537911635
Smp_155320	250324305080918	0.321547819957353	0.121232956416187	265231360731231	0.00799422525538552	0.0411097537911635
Smp_041700	105735581986323	0.349310404781705	0.131724880003226	265181797677972	0.00800596890905711	0.041141401903858
Smp_151050	329970526762414	-0.209361141493767	0.0790098191417097	-264981167870114	0.00805366486359013	0.0413627730408124
Smp_140200	581103634619494	0.223151880678004	0.0842357012665586	264913661692984	0.00806977029116138	0.0413980140308892
Smp_156270	133304139433408	-0.218083596450621	0.0823165958407742	-264932720095061	0.00806522047442677	0.0413980140308892
Smp_020590	798177899826424	-0.214810139691884	0.0811179451532337	-264812106971031	0.00809405323998984	0.0414577973128142
Smp_151920	154700873027764	0.296443236012719	0.111946962239459	264806860393955	0.00809530953445484	0.0414577973128142
Smp_196090	104494609439249	0.212207424809663	0.0801296545382676	264830075747199	0.00808975193345751	0.0414577973128142
Smp_080980	127326785089592	-0.216484743961575	0.0817781594263478	-264721956913874	0.00811566398115744	0.0415282837476423
Smp_146620	757115932843888	0.345192077207958	0.130403481163381	264710783890402	0.00811834596875311	0.0415282837476423
Smp_133250	950251181216958	0.23523395648458	0.0888917130719427	264629793211655	0.0081378108113243	0.041604093285977
Smp_078090	594777621437492	-0.223628823232787	0.0845190006897036	-264589999181132	0.0081473899802371	0.0416293052213256
Smp_048380	736767132528696	0.383242933791459	0.14494569436494	264404496781078	0.00819217719486025	0.0418342822886906
Smp_031690	277278393663837	-0.258744910013911	0.0979236034599062	-26423140169658	0.0082341674108321	0.0419774945415647
Smp_066730	207628264758079	-0.272574328818616	0.103176716860655	-264182014229761	0.00824618331666753	0.0419774945415647
Smp_087810	128378359769985	-0.201886808797107	0.0764105337040044	-264213321136019	0.0082385645682636	0.0419774945415647
Smp_137200	184864085516693	0.298880969948317	0.113138283372265	264173152570198	0.00824834100626928	0.0419774945415647
Smp_180340	189619516280665	-0.461536171629803	0.174696671593425	-26419288210822	0.00824353783047804	0.0419774945415647
Smp_181420	228905532838807	-0.448923664856433	0.169906790332732	-264217612478758	0.00823752073186324	0.0419774945415647
Smp_181150	464759651322962	0.228121849931645	0.0863783097130647	264096218934395	0.00826709450725841	0.0420490434420861
Smp_158750	186889651402012	0.458259782246001	0.173575496601703	264011793840667	0.00828771803772788	0.0421300172894033
Smp_042160	174624358375499	-0.205222675845056	0.077766121407889	-263897275741255	0.00831576631261015	0.0422486210221493
Smp_181240	237910131032861	0.257901583033379	0.097735862175579	263876101660686	0.00832096165404844	0.0422510507569795
Smp_007070	742304449990967	0.373033321792956	0.141380691793574	263850259226069	0.00832730637265066	0.0422593105834742
Smp_065110	359892545694068	-0.20042836391741	0.07599230488085	-263748236392706	0.00835239685252429	0.0423626379434089
Smp_126950	118522252501789	0.305558184307225	0.115869380291472	263709172810441	0.00836202165087861	0.0423634773342306
Smp_132280	624420681835819	0.363056197365207	0.137666399427541	263721720677599	0.00835892892579845	0.0423634773342306
Smp_078410	193858407586413	-0.284747698375485	0.107994111965943	-263669651235507	0.00837176938833297	0.0423728684913112
Smp_124740	805918045905686	0.341690604305462	0.129602959058565	263644138056338	0.00837806744424609	0.0423728684913112
Smp_142900	368176283028886	0.437181242405728	0.165821990619369	263644912699935	0.00837787615723034	0.0423728684913112
Smp_019890	120717782418963	0.217489068632782	0.0825073191630704	263599727683466	0.00838904047683731	0.0424044218685281
Smp_087560	170448576572175	0.299966174749142	0.113834550392886	263510659737175	0.00841108637257548	0.0424918785330844
Smp_023710	116699129024892	0.466777444236101	0.17721173965495	263400971710433	0.00843830729575384	0.0425334375059466
Smp_063040	104859756713788	-0.209151298290265	0.0793909771995476	-263444670500236	0.0084274532807057	0.0425334375059466
Smp_130210	658646606688172	0.228073042179783	0.0865828023331471	263416101158541	0.00843454799134309	0.0425334375059466
Smp_148050	580918179162458	-0.223859921783304	0.0849817983115223	-263421022184878	0.00843332555737987	0.0425334375059466
Smp_198520	921438609288026	-0.21573285389379	0.0819259308197794	-263326704664923	0.00845678261292032	0.042602588224931
Smp_005010	665359402455554	-0.22251537597885	0.0845236032235244	-263258270462517	0.00847383891724619	0.0426405478549293
Smp_180370	475015172800073	-0.227436647549291	0.0863885469736693	-263271759413446	0.00847047454550734	0.0426405478549293
Smp_012050	143696587973834	-0.204774229795439	0.0778096768447317	-263173217136043	0.00849508018666157	0.0426418482526545
Smp_032920	101260812547956	-0.211119523827723	0.080224186906972	-263161936527368	0.00849790098593148	0.0426418482526545
Smp_088240	663645827243551	-0.219790308050483	0.0834957136181642	-263235438714388	0.00847953626328891	0.0426418482526545
Smp_128610	143696587973834	-0.204774229795439	0.0778096768447317	-263173217136043	0.00849508018666157	0.0426418482526545
Smp_144310	144951115743209	0.294479061139199	0.111896782053406	263170267933756	0.00849581757556592	0.0426418482526545
Smp_175460	192042664637691	0.202498262325855	0.0769721299272403	263079977801409	0.0085184205295607	0.0427208805617443
Smp_154920	52218468661249	0.221946625189405	0.084400075852353	262969698721209	0.00854610038778134	0.0428357141428973
Smp_174570	131838425681215	-0.311998989270742	0.11865818262628	-262939295348387	0.00855374570963163	0.0428500561080372
Smp_137420	231161096497035	-0.301913020669793	0.114831828164244	-262917542545755	0.00855921948560066	0.0428535097442846
Smp_041730	198809462511003	0.192974256258743	0.0734499543888928	262728898696123	0.00860682045827235	0.0430677602484611
Smp_043580	564675602591076	-0.229156819766086	0.0872429038673743	-262665282341413	0.00862292620838881	0.0431242602169395
Smp_032150	113131270026434	-0.21215167554289	0.0807750776479606	-2626449663936	0.00862807526861069	0.0431259320206171
Smp_154230	173898324710618	-0.193925709020655	0.0738544383310805	-262578273429296	0.00864499787135193	0.0431864171409366
Smp_018990	15031464217711	-0.221417334535609	0.0843312494225791	-262556686935942	0.00865048155723215	0.0431897231371953
Smp_019260	175548872336014	-0.19465655097987	0.0741607347276146	-262479264390819	0.00867017503550934	0.0432639319181377
Smp_032800	10202498685868	-0.215794337482603	0.0822413408525287	-262391560309742	0.00869253216088671	0.0433513421854467
Smp_044530	219697807653791	-0.192512864815321	0.0734210122683604	-26220404604566	0.00874050536665249	0.0435663364324465
Smp_014170	451152728892638	-0.193195353684342	0.0737566151246362	-261936306808378	0.00880941321880859	0.0438372090084179
Smp_170870	629091997571614	0.214580075169497	0.0819158934862164	261951699526543	0.00880543849502404	0.0438372090084179
Smp_212380	362515384447306	0.242491661822549	0.0925767373664989	261935847730901	0.0088095317868876	0.0438372090084179
Smp_211270	978210687382197	-0.264014811229789	0.100838637522108	-261819098033634	0.00883973160303197	0.0439630627253511
Smp_213170	29144792704359	-0.256177066640434	0.0978691348666368	-261754706414354	0.00885642742024738	0.0440216539418179
Smp_069960	315885862246929	-0.192819582846295	0.0736857261322273	-261678337131787	0.00887626538569768	0.0440957898278947
Smp_052560	268307517270463	0.265635594161471	0.101578322948222	261508151002723	0.00892061641394761	0.0442915527825547
Smp_174150	732732304113388	0.227524960918708	0.0870185029355059	26146733538652	0.00893128247191629	0.0443199429922184
Smp_106260	944325332833629	-0.324722703613633	0.124231401537251	-26138536601494	0.00895273736471405	0.0444018098426045
Smp_051000	665192089865093	0.218663149195895	0.0837197802896612	261184571243909	0.00900548855435078	0.0446387166471056
Smp_194640	362340117113476	0.23533573212436	0.0901286104279063	261111017918783	0.00902488124056834	0.0447101002609351
Smp_011560	226505256787292	0.247467798760324	0.0948656725308023	260861270635036	0.0090910068705339	0.0450127963180609
Smp_123420	17001370659076	0.194618132349439	0.0746216711008306	260806451367815	0.0091055791401973	0.0450600399772084
Smp_165070	137641440439834	-0.201668770198317	0.0773550963280416	-26070521500367	0.00913254500454736	0.0451685287718005
Smp_013870	102068938059656	-0.212874778866549	0.0816979505585377	-260563181097207	0.00917049808889894	0.0453312093721125
Smp_176990	61534851397589	0.225273533547264	0.0864653341300877	260536243586752	0.00917771196122152	0.0453418455800668
Smp_161280	1235992404342	0.314215386854779	0.120675040005601	260381423399731	0.00921927114309178	0.0455220571271627
Smp_147060	179823249293895	0.342766374267854	0.131654864168507	260352229621491	0.00922712657422076	0.0455357425483721
Smp_191360	393720409254611	-0.232039600146921	0.0891890010109385	-260166161204634	0.00927733418237129	0.0457583052155835
Smp_061840	850861472099529	-0.211527796908938	0.0813437948985743	-260041712060135	0.0093110507175232	0.0458993292662935
Smp_052060	77613339521028	-0.211745393981882	0.0814375407473176	-260009563204862	0.00931977843604588	0.0459170822066353
Smp_032810	695324577779423	-0.21911711184338	0.0843066238942606	-259904977476268	0.00934822171770174	0.0460318977050327
Smp_201230	359485774654071	0.417488731697725	0.160706882524315	259782733097669	0.00938156561567968	0.0461707050657378
Smp_119050	682064054730208	-0.397530254277087	0.15320814853015	-259470699235593	0.00946715884609462	0.0465663601232671
Smp_142620	126923616588621	0.245331494982814	0.0945639655918982	259434440431115	0.00947714994119229	0.0465899187833476
Smp_002870	460271279156866	-0.230631618836898	0.0890246274507537	-259064963753404	0.00957949645117135	0.047067224198103
Smp_164030	119607253691057	0.238815128811952	0.0921969834021493	259027052729346	0.00959005350237581	0.0470932616341996
Smp_060820	448595248769473	-0.236379139019824	0.0912813882867921	-258956555609295	0.00960971235959518	0.0471639417013118
Smp_157360	250184483806263	-0.193803120726212	0.0748473233125166	-258931264538358	0.00961677379067455	0.0471727507355268
Smp_149810	202295011957692	-0.26796868134432	0.103520392266618	-25885593695797	0.00963783315644528	0.0472243279990593
Smp_179560	46733512691926	0.224555101844558	0.0867443908311736	258869881606061	0.0096339315466339	0.0472243279990593
Smp_197780	156106869002868	-0.458148340158845	0.177012714320365	-258822278341921	0.00964725639341699	0.0472446558315123
Smp_020300	237672520349984	0.19558437829489	0.075573334659356	258800778312191	0.00965327994897661	0.0472483215863298
Smp_174130	514574128691722	-0.225451432587517	0.0871280363104597	-258758767136878	0.00966505968660622	0.0472801417875106
Smp_207080	130454116980952	-0.19939614260998	0.0770786048450668	-258691945723173	0.00968382250069208	0.0473202390282045
Smp_214010	948946837297512	0.203759064171017	0.0787601855991538	258708207225462	0.0096792534394801	0.0473202390282045
Smp_010160	841190057982059	-0.227386678041456	0.0879063150376759	-258669332168002	0.00969017952007522	0.0473254841664742
Smp_048970	745663676995434	-0.22148346466715	0.085650373402291	-258590191576708	0.00971245646112671	0.0474084318922681
Smp_057950	151441076553362	-0.214438629547346	0.0829502077506796	-258514879422456	0.0097336981291799	0.0474671208325956
Smp_169420	41229748936531	0.395245930412715	0.152893871343653	258509989275069	0.00973507881762623	0.0474671208325956
Smp_021190	106369975577864	0.340795216402987	0.13190197142672	258370070376333	0.00977465766082372	0.047634172289444
Smp_054200	571215020585963	-0.233606254210665	0.0904527789262882	-258263214224778	0.00980498056006888	0.0477300059111614
Smp_168920	794163271494784	-0.239791480613123	0.0928413735464435	-258280841238489	0.00979997272185595	0.0477300059111614
Smp_118190	269581735930429	0.432574559874141	0.167623895111468	258062586832554	0.00986213973665968	0.0479821757855843
Smp_161510	92757713192725	0.206170314415429	0.0799185304410467	257975607506339	0.00988701245749612	0.0480770741486388
Smp_134140	193664216294396	0.201247542830444	0.078038739680193	257881590162998	0.0099139606199791	0.0481819561981296
Smp_104600	683121220348601	0.247548991016425	0.0960563609380666	25771223123478	0.00996266906164265	0.0483924223346709
Smp_002820	27254392340945	-0.225211157388769	0.0874158082718876	-257632071179047	0.00998579771718854	0.0484784770476194
Smp_126470	189522738790243	0.265806611503435	0.103195723914677	257575218642979	0.0100022304089658	0.0485319489561791
Smp_056360	176963775106835	-0.208901922389421	0.0811172119372468	-257530944913429	0.0100150439919436	0.0485653907307355
Smp_149720	128779822690946	0.456736410881119	0.177374274579447	257498677282282	0.0100243920110832	0.0485653907307355
Smp_162960	645158096221362	0.211008763679144	0.0819466663549652	257495238140775	0.0100253887977146	0.0485653907307355
Smp_003630	204252810171595	-0.193029574265095	0.074996409754294	-257385086696157	0.0100573613678431	0.0486678169077785
Smp_045600	134685801700428	0.309361507717323	0.120194195679147	257384731408452	0.0100574646404403	0.0486678169077785
Smp_123070	374059164466738	0.238477333460262	0.0926606803223733	257366266501154	0.0100628331933913	0.0486678169077785
Smp_151190	985362348889039	0.316974396538728	0.123194542557005	257295810317292	0.0100833413297161	0.0487406844523836
Smp_045980	190308465384605	0.196004468747532	0.0762158658990369	257170165864387	0.010120005856593	0.0488915277548563
Smp_173760	160836989983945	0.274132931660388	0.10660590250901	257146110307747	0.0101270390747076	0.0488991315321598
Smp_140800	330491365134033	0.268988390165617	0.104616892258852	257117549907774	0.0101353950425792	0.0489131106661541
Smp_068240	363580675049078	0.245060395913489	0.0953307331197241	257063370745007	0.0101512632084086	0.0489369561666932
Smp_199940	597640368057405	-0.223830610073206	0.0870681152582414	-257075290316474	0.0101477702696995	0.0489369561666932
Smp_079960	851789859192573	-0.400295492048232	0.155817689660841	-256899902006974	0.0101992745881111	0.0490485956535403
Smp_104670	350003734834791	0.189689340758384	0.0738403080464724	256891318274296	0.0102018012395384	0.0490485956535403
Smp_137450	775893050701085	-0.345952975618667	0.134647410382931	-256932513321119	0.0101896804129048	0.0490485956535403
Smp_148510	509512426624608	-0.219471843317882	0.0854105811613766	-256960953003244	0.0101813200820444	0.0490485956535403
Smp_152520	657750385397747	-0.213638952799274	0.0831515476086377	-256927211751716	0.0101912395755611	0.0490485956535403
Smp_005060	139486764079658	-0.289809965292019	0.112956766094519	-256567158668047	0.0102976275321369	0.0494827520414968
Smp_140250	409162487190287	0.397787271030376	0.155073282639369	256515670694513	0.0103129216329528	0.0495296724216398
Smp_148060	24353651897114	0.249071057099248	0.0971330175960536	256422649335428	0.0103406041642142	0.0496360083059308
Smp_073590	128663405685751	-0.193476108203901	0.075473609039113	-256349352663969	0.0103624633227286	0.0497142924379647
Smp_054750	121448531095092	-0.229919659813651	0.0897125488355073	-256284837292073	0.0103817376631104	0.0497800986340898
Smp_141600	988450722367143	0.201927924862078	0.0788121000161421	256214369139662	0.0104028268779974	0.0498545320204507
Smp_212060	421043360960438	0.22185137574393	0.0866419725542878	256055314997501	0.010450567665737	0.0500565425572227
Smp_121530	391514780965666	-0.409884205602816	0.160102441983435	-256013712548635	0.0104630869375338	0.0500897219131429
Smp_172330	525465057816443	0.249414707997234	0.0974403467780462	255966564410286	0.0104772911811554	0.050130927943167
Smp_040360	977057453753193	0.258642206064866	0.101078559925318	255882361458221	0.0105027015509077	0.0501880853513776
Smp_078690	227409863236807	-0.221092049954818	0.0864075253696231	-255871290155642	0.0105060466711882	0.0501880853513776
Smp_157260	439156939957146	0.262700680762531	0.102667310507136	255875681816241	0.0105047196468138	0.0501880853513776
Smp_039160	748223684368728	0.230650011405834	0.0902081793176808	255686361425795	0.0105620619590345	0.0503342462602359
Smp_122340	440340067478225	-0.245001966058125	0.0958245947285551	-255677539521194	0.0105647407579819	0.0503342462602359
Smp_132660	173345574827411	-0.4471293956114	0.174860018940897	-255707049741617	0.010555782256729	0.0503342462602359
Smp_139800	563697870292658	0.225702768326091	0.0882571936184594	255732999285946	0.0105479102638203	0.0503342462602359
Smp_189450	748223684368728	0.230650011405834	0.0902081793176808	255686361425795	0.0105620619590345	0.0503342462602359
Smp_148140	456582124192439	-0.228592301207422	0.0894324398330847	-255603337708401	0.0105872962989647	0.0504148925836398
Smp_025380	212501768216025	-0.323884256096744	0.126742307980334	-255545493259442	0.0106049092981281	0.0504183506280961
Smp_042420	237471534772976	-0.255009886580534	0.0997884018356241	-255550627016352	0.0106033450724591	0.0504183506280961
Smp_163140	4768397246595	0.376277161865701	0.147227468387519	255575380047491	0.0105958058483946	0.0504183506280961
Smp_204270	16872514432581	0.453294776891849	0.177421866015091	255489803524721	0.0106218908269575	0.050472295032922
Smp_061040	759362918732193	-0.224745719132587	0.0879887747209617	-255425444717604	0.0106415459444588	0.0505388796524484
Smp_194090	185417042450587	0.211386438914931	0.0827919015896614	255322603849127	0.0106730205861841	0.0506614972922367
Smp_144650	377552769467853	0.420068084338947	0.164560528481785	255266611145725	0.0106901920404162	0.0507161282341145
Smp_029800	940574552691692	0.202931828186349	0.079516233643481	255208048580639	0.0107081778800765	0.0507557242991116
Smp_142740	204338566590076	0.267352593896507	0.104760946081348	255202538633915	0.0107098714888156	0.0507557242991116
Smp_012690	157377797877635	-0.190209465554004	0.0745405153658476	-255175946423832	0.0107180485645771	0.050767615543584
Smp_163750	12622519432507	-0.233633277175601	0.091608672086456	-255034017909472	0.0107617853761314	0.0509478391194549
Smp_131160	166254713891998	0.237182726513708	0.0930273214268901	254960287876406	0.0107845686504964	0.0510204677242308
Smp_199900	255929816487437	-0.431446274277147	0.169232557908215	-25494283110177	0.0107899692321835	0.0510204677242308
Smp_210650	672878667552219	-0.261274093501865	0.102488920078949	-254929111654803	0.0107942152883128	0.0510204677242308
Smp_043150	904897322023444	-0.186205093703209	0.0730701417506041	-254830617872271	0.0108247419395801	0.05111081368098
Smp_076860	60674921531638	-0.368638148029712	0.144657624388474	-254834924593911	0.0108234055339419	0.05111081368098
Smp_034980	521458788108573	-0.189099722785515	0.074235590041019	-254729197519717	0.0108562558072978	0.0512056257324731
Smp_158660	133362587000943	-0.451859481264182	0.177377685982811	-25474426434223	0.0108515690132202	0.0512056257324731
Smp_081250	511291226658627	0.395448079376002	0.155258019643208	254703802280078	0.0108641595051278	0.0512159350986471
Smp_057320	156406698414527	-0.189739803296597	0.0745122259770201	-254642511089541	0.0108832560822626	0.0512789714512501
Smp_002100	191611154891404	-0.269622756520067	0.105933292708561	-254521264869809	0.0109211208301213	0.0513971494524392
Smp_154580	653856233638333	-0.214566352761035	0.0843066277890964	-254507099130806	0.010925552367695	0.0513971494524392
Smp_160770	755026317593004	-0.217182537417491	0.0853334858480939	-254510331154299	0.0109245411372558	0.0513971494524392
Smp_003270	170562668874459	0.194433616913649	0.0764388745486713	254364834727971	0.0109701463291566	0.0515527810442055
Smp_036570	145912044300508	0.28780312087323	0.113142787138223	254371602603027	0.0109680212238246	0.0515527810442055
Smp_106060	348151709169519	0.243895113723344	0.0959042224403481	254311131999475	0.0109870219010673	0.0515618226262135
Smp_176150	211585402434222	-0.299938117230927	0.117944821814494	-254303760535309	0.0109893401131452	0.0515618226262135
Smp_201340	227873956176408	-0.431100247028345	0.169511209613213	-254319609901917	0.0109843562684413	0.0515618226262135
Smp_203030	394185102546432	-0.394464725474448	0.155152103962899	-254243877716783	0.0110081884502995	0.0516232167273993
Smp_127460	218071314310552	0.259455067121701	0.102181901537611	253914894142188	0.0111122504952352	0.052083949600116
Smp_142890	624745430047346	-0.216364862071569	0.0852329314924071	-253851250077963	0.0111324825695245	0.0521514886899745
Smp_186740	275994247452544	-0.264862625963404	0.104372887645173	-253765735469382	0.0111597186771147	0.0522517512759624
Smp_023940	838761750147175	-0.211600254626996	0.0834469866843381	-253574470492786	0.0112208502387638	0.0525105306105578
Smp_144560	153883863215927	0.190565119373922	0.0751790981530782	253481518208554	0.0112506666223883	0.0526225696797557
Smp_078010	100637416725947	0.3981805217527	0.15714598240058	253382565478321	0.0112824850699521	0.0527438511333824
Smp_080180	577328920300204	-0.217084878917579	0.0857123302028977	-253271470281693	0.0113183031423131	0.0527526257708707
Smp_086750	105522705590993	-0.236586577172172	0.0934068216031328	-253286187359401	0.0113135524324246	0.0527526257708707
Smp_144830	61420086555658	0.365607555536589	0.144348657291345	253280884212638	0.0113152640975243	0.0527526257708707
Smp_172590	220463475933034	0.219011985653993	0.0864658070624017	253293172289404	0.011311298298979	0.0527526257708707
Smp_179160	211408515822634	-0.261979014108995	0.103429163926017	-253293175894169	0.0113112971357743	0.0527526257708707
Smp_210520	81847091922761	-0.205967668689081	0.081324274308499	-253267146175513	0.0113196993113334	0.0527526257708707
Smp_055420	3783759023801	0.253648879262969	0.100209958959186	253117436527716	0.0113681320092559	0.0529507844029668
Smp_147770	261841331182022	0.244023752381399	0.0964149589993678	253097397866444	0.0113746286743875	0.0529535078152227
Smp_006550	174641193088599	-0.188528424290957	0.0745184428130747	-252995657415802	0.0114076644698495	0.0530754682457229
Smp_131870	257100942173964	0.18500683076698	0.0731322308497006	252975779102378	0.0114141290264605	0.0530754682457229
Smp_137490	538950820125425	0.371839381516863	0.147004729778595	25294382165587	0.0114245286120078	0.0530754682457229
Smp_149320	468017751535849	-0.218150105691395	0.0862384980134939	-252961392784532	0.011418809578577	0.0530754682457229
Smp_196240	516638005076787	0.279108188723977	0.110427502547108	252752423342103	0.0114869896256252	0.053337981377255
Smp_009300	53210881267243	0.212429751714536	0.0840607192708668	252709890608988	0.0115009108675	0.0533749526633146
Smp_174870	62630989796442	0.21723554304582	0.0859984756584465	252603946038065	0.0115356523389092	0.0534981691365732
Smp_206130	598958198769847	0.220855896533563	0.0874356457013052	252592515057353	0.0115394063605961	0.0534981691365732
Smp_094660	16471059659064	-0.190312032774963	0.0753761848415096	-25248297346851	0.011575435667188	0.0536136146750905
Smp_127250	61174551640571	0.36245991716939	0.143559618211345	252480413145001	0.0115762789752847	0.0536136146750905
Smp_019950	107450500872624	0.210095232874357	0.0832268241150443	252436921759676	0.0115906123071427	0.0536175249463904
Smp_019980	118562836534991	-0.215703788509782	0.0854466097309532	-252442770039644	0.0115886839902489	0.0536175249463904
Smp_171430	127680534220781	0.437997423268026	0.173516985569736	252423370444039	0.0115950815921802	0.0536175249463904
Smp_007380	112216356494184	-0.204835410111066	0.0811749314513903	-252338260653447	0.0116231861616193	0.0536715811273123
Smp_037540	460246944300619	-0.185751314823411	0.0736134076620134	-252333536407205	0.01162474794987	0.0536715811273123
Smp_202010	362903405959887	0.400987081929943	0.158903792643834	252345822121889	0.0116206868037199	0.0536715811273123
Smp_138600	137171961005889	0.228584500620027	0.0906574224092283	252140966007389	0.011688568473415	0.053938437823997
Smp_102780	907453457653532	-0.324332513837314	0.128645188480981	-252113987057716	0.0116975344537785	0.0539520165306356
Smp_203380	495792370244149	-0.394849881388403	0.156805686025954	-251808395087821	0.0117995193281251	0.0543943873504974
Smp_141040	154708821279889	0.188435274853026	0.0748393831305397	251786248056515	0.011806940987402	0.0544006020700412
Smp_144840	115830067247612	-0.196579582188274	0.0781286140618107	-251610225714169	0.0118660749391243	0.0546449528173453
Smp_072210	766306792101297	-0.251565530639358	0.0999959829616288	-25157563652921	0.0118777258536521	0.0546704987004943
Smp_074940	235617810508445	-0.249034210909131	0.0990209251102717	-251496550483447	0.0119044030734184	0.0547628353016511
Smp_203180	176939035089195	-0.279414172043399	0.111107939137821	-251479934027763	0.0119100148674351	0.0547628353016511
Smp_128330	479478292856471	0.3716428090057	0.147793334874895	251461142899502	0.0119163639290186	0.0547639157066289
Smp_151420	489744684039892	-0.229968359447462	0.0915918104291627	-251079608940933	0.0120459255664426	0.0553309514351929
Smp_088620	374504171280772	-0.226122343988011	0.0901113060379864	-250936706979576	0.0120947728238342	0.0555268478642145
Smp_048650	241493616806998	-0.256035483142385	0.10206352505231	-250858945946811	0.0121214270668109	0.0555353566431844
Smp_129120	580396466789967	0.226216195139932	0.0901690219663969	250880169493505	0.0121141470857609	0.0555353566431844
Smp_140180	363308315759697	-0.252864895601165	0.100791793265287	-250878456875569	0.0121147343945258	0.0555353566431844
Smp_160780	575913919242069	0.219402574715398	0.0874568727304998	250869448981433	0.0121178238907653	0.0555353566431844
Smp_143310	324853049816956	0.258845609516341	0.103255546452077	250684460457993	0.0121814252111725	0.0557817104378691
Smp_018460	933143136638561	-0.202823114098167	0.0809162698656661	-250658012825956	0.0121905423582987	0.0557906739300381
Smp_143510	401007389421452	0.255461748771078	0.101922695842945	250642652903064	0.0121958400753617	0.0557906739300381
Smp_157770	200385032331753	-0.195282548341117	0.0779377686454921	-250562149436661	0.0122236395175055	0.0558893002339442
Smp_142390	756328265938315	0.344985317621964	0.137756285392973	250431634852693	0.0122688280993602	0.0560672924928417
Smp_025560	118160219983968	-0.228314810390535	0.091230429209666	-250261686115519	0.0123278919279124	0.0562398843739679
Smp_027990	375916876890537	0.257495268048441	0.10289257320043	250256417969889	0.0123297268325514	0.0562398843739679
Smp_078160	149734731100264	0.189371369156808	0.0756726562012281	25025072286776	0.0123317107190435	0.0562398843739679
Smp_157700	297621619994134	0.237820577002932	0.095013771005902	250301166331099	0.0123141485949102	0.0562398843739679
Smp_212950	104984112186968	0.197024876417222	0.0787507674079021	250187881213525	0.012353620365314	0.0563111336448437
Smp_073600	114948592282067	-0.207010021312831	0.0827535750236349	-250152360491625	0.0123660198577762	0.0563389826378948
Smp_103330	307516390611461	-0.254837923870806	0.101917462206336	-250043435495752	0.0124041119080148	0.0564837978444781
Smp_082360	447178873949408	0.237867242141448	0.0951726436021988	249932368313401	0.0124430600753648	0.0565471437472911
Smp_162240	296340552976805	0.279005261275254	0.111610290729397	249981663385962	0.0124257603187506	0.0565471437472911
Smp_176950	223835903162198	0.430759429126648	0.17236178196589	249915859660754	0.0124488584361536	0.0565471437472911
Smp_187960	794208428500703	0.221393821181476	0.0885846880914668	249923351260072	0.0124462268531076	0.0565471437472911
Smp_213440	367876050540907	-0.227243651525773	0.0909288199524916	-249913780520305	0.0124495888656535	0.0565471437472911
Smp_131290	41490114852412	0.391974979310432	0.156859394759674	249889386549643	0.0124581616251732	0.0565574017621269
Smp_120330	116891744506944	0.442594695013854	0.177402143503929	24948666699963	0.0126004466347651	0.0570975132797017
Smp_120900	106291911488563	-0.307327498051272	0.123186976705624	-24948051025368	0.0126026329969823	0.0570975132797017
Smp_137690	129461094628879	0.317665704878952	0.127321049908856	249499752873822	0.0125958007399403	0.0570975132797017
Smp_138760	831710694709351	-0.198501096724691	0.0795624661795461	-249490879627511	0.0125989508544914	0.0570975132797017
Smp_156110	135032330760277	0.294126525077049	0.117980385138539	249301207765741	0.0126664537658376	0.0573576473107214
Smp_147540	273048898511881	0.245268009779714	0.09843906173978	249157199840111	0.0127179188050249	0.0575615961276443
Smp_094420	275458464254296	-0.188511053437115	0.0756665562993297	-249133914184469	0.0127262579096914	0.057570248533892
Smp_149960	138911035104014	-0.195261526598672	0.0784747429662431	-248820855243407	0.012838842003323	0.0580502311074023
Smp_061000	825977016864072	-0.233803492679461	0.0939808440967927	-248777817358889	0.012854388247172	0.0580911985519272
Smp_180070	145670874041361	-0.192186701133372	0.0772922080407136	-24864951591516	0.0129008324764199	0.058271687590163
Smp_157280	490949146087806	0.378115941810175	0.152087987117524	248616573193246	0.0129127814403638	0.0582962617748681
Smp_149280	582219239771088	0.210148874145942	0.0845551427340408	248534704514595	0.0129425192104244	0.0584010803867865
Smp_122090	620926467636399	0.363202720856991	0.146160019420916	248496628760722	0.0129563703795388	0.0584341437510218
Smp_150070	14389502644021	-0.189863599250276	0.0764110738963393	-248476548710529	0.0129636803651428	0.0584376874839377
Smp_180380	962667141923931	0.201895127829543	0.0812826466633675	248386508212132	0.0129965037839842	0.0585561792722064
Smp_153120	299967051806389	0.238261850432962	0.0959678258857685	248272635369032	0.0130381203214153	0.0587141496827131
Smp_050390	231701560012073	-0.437961468547241	0.176523836297954	-248103303062146	0.01310022330613	0.0589641709311589
Smp_203130	167006426558597	-0.265756754529086	0.107172812530033	-24797030912538	0.0131491823838279	0.0591548099507515
Smp_136390	279912396565541	0.243665323867841	0.0983167339651327	247837081278814	0.0131983897243867	0.0593463738761705
Smp_143560	692103848472564	-0.202887232600627	0.0818972290703775	-247733940334268	0.0132365962927064	0.0594883055663679
Smp_199090	461352985573461	0.232665793991981	0.0939246448923363	247715383176248	0.0132434808025474	0.0594893969651037
Smp_196830	120956445840888	0.439165216851681	0.177301591815126	247693893977896	0.0132514570236898	0.0594953887524759
Smp_213130	216579541401444	-0.227641706194621	0.0919527100431752	-24756389027331	0.0132998015805572	0.059682526431388
Smp_093370	725184481196451	0.202945573074211	0.0820171936835758	247442717751572	0.0133450023951515	0.0598254186453315
Smp_210270	274542466522212	0.294440081971631	0.11899001081695	247449411887682	0.0133425017520805	0.0598254186453315
Smp_152640	524341006796947	0.252656487141071	0.102124063159209	247401522545362	0.0133604002837356	0.0598644849131664
[truncated: 8,838 more rows]
